# Supplementary material for: Ligand-induced transmembrane conformational coupling in monomeric EGFR
Source: Nat Commun. 2022 Jul 6;13:3709. doi: 10.1038/s41467-022-31299-z (PMC9259572; doi:10.1038/s41467-022-31299-z)
Supplement: Supplementary file 4 — Source Data [file 41467_2022_31299_MOESM4_ESM.xlsx]

## Sheet: Fig 1c
Fig 1c: Histogram of the arrival times of detected photons generates the donor lifetime decay profile
WT EGFR, no EGF			WT EGFR, EGF			IRF
data	fit		data	fit		0.00355248
0.0785616	0.0779236		0.0134092	0.0302814		0.00106574
0.0691342	0.0757568		0.0167615	0.0315238		0.00426298
0.0911315	0.0767975		0.0134092	0.0321431		0.00284198
0.0754192	0.0746707		0.0100569	0.0326533		0.00177624
0.0565644	0.0743269		0.0402277	0.0305533		0.00142099
0.0597068	0.0743088		0.0335231	0.0284271		0.00213149
0.094274	0.0743272		0.0201139	0.0311813		0.000710496
0.0659918	0.0740589		0.0100569	0.0346711		0.00213149
0.0722767	0.0733704		0.0201139	0.0313198		0.00177624
0.0691342	0.0734966		0.0134092	0.0319163		0.00319723
0.0597068	0.0728462		0.0201139	0.0291641		0.00390773
0.0628493	0.0729104		0.0201139	0.0278301		0.00355248
0.0848466	0.0728439		0.0301708	0.0305824		0.00177624
0.047137	0.0751167		0.0134092	0.0346136		0.00248674
0.0659918	0.071662		0.0301708	0.0284561		0.00319723
0.0722767	0.0729041		0.04358	0.0352966		0.00319723
0.0911315	0.0711665		0.0335231	0.0278044		0.00213149
0.0974164	0.0723795		0.0268185	0.0279154		0.00248674
0.0628493	0.0704901		0.0134092	0.0331782		0.00319723
0.103701	0.0722948		0.0301708	0.0317833		0.00284198
0.094274	0.0709385		0.0234662	0.0353432		0.00426298
0.0722767	0.075338		0.0335231	0.038176		0.00923645
0.0754192	0.0747602		0.0335231	0.0446503		0.0113679
0.0628493	0.0793334		0.0469323	0.0553194		0.0227359
0.0848466	0.0832379		0.0469323	0.0597051		0.040143
0.0817041	0.0958047		0.0603416	0.0842265		0.0703391
0.0817041	0.107676		0.0737508	0.101925		0.108351
0.094274	0.128233		0.097217	0.136407		0.170164
0.131984	0.152309		0.154206	0.174353		0.249029
0.135126	0.184296		0.214548	0.22013		0.315815
0.175978	0.228586		0.271537	0.276859		0.424877
0.169693	0.269317		0.358697	0.336557		0.531451
0.279679	0.317068		0.341936	0.402106		0.661472
0.314247	0.373971		0.516256	0.468287		0.746731
0.358241	0.425954		0.546426	0.534358		0.853661
0.383381	0.480781		0.616825	0.604154		0.929684
0.411663	0.537046		0.78444	0.661088		0.957393
0.647348	0.589467		0.700633	0.718949		0.993273
0.634778	0.639671		0.938647	0.769556		1.00002
0.741622	0.690235		0.831373	0.820677		0.985813
0.779331	0.741618		0.878305	0.860614		0.911566
0.857893	0.781615		0.968817	0.890681		0.878883
0.835896	0.813477		1.13308	0.925557		0.813518
0.974164	0.848571		1.05598	0.956579		0.753481
0.933312	0.88424		1.11297	0.967274		0.699838
1.09044	0.909652		0.988931	0.978961		0.658274
1.0653	0.921546		1.10626	0.997695		0.574081
0.911315	0.94088		1.11967	0.995712		0.49486
0.967879	0.954558		1.07944	0.997224		0.460046
1.03387	0.971999		1.01575	1		0.414574
1.03701	0.983669		0.965465	0.992997		0.361287
1.15014	0.985109		1.09285	0.98774		0.302671
1.05901	0.996447		1.02581	0.976543		0.275317
0.999304	0.997441		1.07944	0.962003		0.245476
1.02759	0.995291		1.09285	0.951686		0.214215
0.961594	0.998424		0.948704	0.945599		0.179755
1.08415	1		0.905124	0.936582		0.151691
0.996161	0.993899		0.824668	0.916102		0.15027
1.05273	0.992733		0.848134	0.903172		0.131442
1.01816	0.988145		0.92859	0.887289		0.116521
1.04644	0.988722		0.78444	0.878607		0.105509
0.955309	0.981981		0.814611	0.867871		0.102311
0.971022	0.977432		0.945351	0.844421		0.0866805
0.993019	0.971463		0.767679	0.826042		0.0699838
1.08101	0.967892		0.734156	0.815176		0.0653656
1.02444	0.965037		0.807907	0.803695		0.0550634
0.974164	0.955789		0.74086	0.78399		0.0543529
0.901888	0.949372		0.693928	0.767265		0.05009
0.911315	0.942771		0.74086	0.757326		0.0376563
1.06844	0.935532		0.707337	0.736794		0.0323276
0.952167	0.932518		0.693928	0.723868		0.0309066
0.87989	0.925831		0.646996	0.707393		0.0259331
0.90503	0.918677		0.680519	0.695469		0.0252226
0.986734	0.911345		0.69728	0.679912		0.0309066
0.857893	0.905659		0.660405	0.662616		0.0159862
0.933312	0.896269		0.626882	0.651988		0.0174072
0.760477	0.892142		0.633587	0.639047		0.0188281
0.911315	0.884479		0.596711	0.624841		0.0184729
0.920742	0.876316		0.489437	0.614082		0.0124337
0.801329	0.872492		0.539722	0.596339		0.0134994
0.955309	0.864375		0.546426	0.579664		0.0106574
0.945882	0.856381		0.553131	0.57478		0.00710496
0.848466	0.848799		0.452562	0.55787		0.00959169
0.813898	0.846124		0.509551	0.548765		0.0106574
0.876748	0.841692		0.533017	0.535491		0.00959169
0.769904	0.829996		0.512903	0.521952		0.0088812
0.741622	0.824966		0.482733	0.514648		0.00923645
0.757334	0.817788		0.49279	0.502161		0.00461822
0.804471	0.811956		0.455914	0.491407		0.00639446
0.785616	0.80311		0.425743	0.479515		0.00426298
0.810756	0.798879		0.375459	0.471275		0.00426298
0.70077	0.794702		0.415686	0.465973		0.00568397
0.791901	0.784494		0.405629	0.452051		0.00532872
0.785616	0.778902		0.341936	0.440238		0.00532872
0.791901	0.774142		0.449209	0.428055		0.00497347
0.829611	0.767165		0.408982	0.423503		0.00497347
0.835896	0.760309		0.395573	0.412551		0.00284198
0.769904	0.755062		0.412334	0.410497		0.00390773
0.722767	0.748955		0.39222	0.399225		0.00284198
0.65049	0.742866		0.362049	0.386625		0.00532872
0.801329	0.739455		0.301708	0.379185		0.00319723
0.735337	0.731043		0.34864	0.369156		0.00461822
0.703912	0.722426		0.321822	0.368196		0.00248674
0.659918	0.716706		0.315117	0.355102		0.00497347
0.710197	0.710935		0.358697	0.346873		0.00426298
0.735337	0.705992		0.311765	0.34217		0.00461822
0.70077	0.700419		0.315117	0.336555		0.00390773
0.722767	0.695572		0.298356	0.330285		0.00284198
0.672488	0.689092		0.351993	0.319869		0.00213149
0.628493	0.684595		0.308412	0.31665		0.00568397
0.666203	0.681536		0.408982	0.30601		0.00390773
0.63792	0.674319		0.251423	0.298846		0.00106574
0.600211	0.668862		0.244719	0.294615		0.00390773
0.644205	0.662095		0.248071	0.283092		0.00284198
0.619066	0.66		0.251423	0.282445		0.00177624
0.603353	0.651933		0.254776	0.27603		0.00248674
0.710197	0.647503		0.258128	0.269014		0.00319723
0.641063	0.641693		0.214548	0.2663		0.00106574
0.509079	0.639097		0.238014	0.25679		0.00390773
0.502794	0.631917		0.227957	0.253539		0.00319723
0.543646	0.626883		0.2179	0.244989		0.00426298
0.565644	0.620567		0.181025	0.24803		0.00284198
0.562501	0.617821		0.224605	0.238441		0.00284198
0.584499	0.615405		0.197786	0.234986		0.00319723
0.63792	0.606623		0.258128	0.228182		0.00177624
0.518507	0.603389		0.234662	0.22217		0.00426298
0.512222	0.599283		0.231309	0.219103		0.00284198
0.531077	0.595285		0.194434	0.218045		0.00213149
0.625351	0.587378		0.197786	0.208429		0.00213149
0.518507	0.58356		0.17432	0.206156		0.00355248
0.659918	0.581361		0.254776	0.20205		0.00177624
0.600211	0.573995		0.191082	0.198095		0.00426298
0.543646	0.572587		0.170968	0.196139		0.00106574
0.578214	0.563875		0.191082	0.189673		0.00248674
0.575071	0.560019		0.204491	0.187438		0.00319723
0.474512	0.557114		0.201139	0.18316		0.00142099
0.553074	0.552043		0.211196	0.182345		0.00355248
0.461942	0.547721		0.160911	0.176872		0.00426298
0.490225	0.542758		0.13074	0.170743		0.00319723
0.534219	0.539511		0.197786	0.170225		0.00284198
0.553074	0.533619		0.117331	0.164961		0.00319723
0.571929	0.530221		0.170968	0.163776		0.00248674
0.499652	0.525657		0.134092	0.160134		0.00355248
0.509079	0.521518		0.167615	0.155826		0.00284198
0.540504	0.517415		0.140797	0.152949		0.00177624
0.515364	0.514191		0.17432	0.149376		0.00426298
0.427375	0.51029		0.127388	0.149276		0.00355248
0.518507	0.507		0.0938647	0.146655		0.00355248
0.465085	0.502966		0.147502	0.14938		0.00248674
0.477655	0.500358		0.17432	0.13999		0.00248674
0.474512	0.493612		0.170968	0.136082		0.00426298
0.487082	0.489391		0.137445	0.132096		0.00213149
0.490225	0.486271		0.134092	0.133841		0.00319723
0.512222	0.480724		0.147502	0.132917		0.00284198
0.474512	0.478348		0.17432	0.127766		0.00106574
0.490225	0.476683		0.124035	0.126896		0.00390773
0.490225	0.469777		0.110626	0.123271		0.00390773
0.474512	0.469866		0.124035	0.123759		0.00142099
0.389666	0.464512		0.103922	0.116291		0.00319723
0.430518	0.460545		0.107274	0.116418		0.00213149
0.455657	0.455865		0.103922	0.115172		0.00177624
0.424233	0.452705		0.140797	0.113207		0.00390773
0.427375	0.449443		0.144149	0.112596		0.00461822
0.47137	0.445922		0.0670462	0.10868		0.00390773
0.361384	0.443789		0.103922	0.106253		0.00284198
0.417948	0.439716		0.124035	0.102993		0.00213149
0.443088	0.436094		0.097217	0.105309		0.00284198
0.40852	0.432178		0.117331	0.1038		0.00390773
0.395951	0.428645		0.110626	0.0995191		0.00142099
0.427375	0.427009		0.097217	0.0978614		0.00248674
0.370811	0.421653		0.113979	0.0996484		0.00532872
0.443088	0.417425		0.097217	0.0960791		0.00426298
0.405378	0.418821		0.110626	0.100692		0.00248674
0.370811	0.412934		0.124035	0.094276		0.00248674
0.351956	0.410078		0.100569	0.0907613		0.00319723
0.452515	0.408384		0.097217	0.0879897		0.00284198
0.373953	0.404091		0.0804554	0.0853339		0.000710496
0.43366	0.402451		0.107274	0.0839604		0.00248674
0.430518	0.397144		0.103922	0.0874424		0.00284198
0.389666	0.395235		0.110626	0.08406		0.00390773
0.414805	0.391571		0.103922	0.0835164		0.00248674
0.383381	0.392204		0.0871601	0.0835448		0.00319723
0.424233	0.386032		0.0771031	0.0843407		0.00213149
0.339386	0.382187		0.107274	0.0769918		0.00319723
0.370811	0.381015		0.097217	0.0806252		0.00142099
0.370811	0.375985		0.0771031	0.0762767		0.00213149
0.411663	0.376163		0.0737508	0.0778877		0.00213149
0.342529	0.371537		0.0737508	0.0739375		0.00284198
0.380238	0.370884		0.0938647	0.0764775		0.00497347
0.329959	0.367307		0.0905124	0.0767184		0.00248674
0.358241	0.363921		0.0871601	0.0717845		0.000710496
0.348814	0.3591		0.0603416	0.0742254		0.00497347
0.351956	0.357217		0.0771031	0.0692787		0.00142099
0.361384	0.355223		0.0703985	0.0670216		0.00461822
0.383381	0.351828		0.0838077	0.0681362		0.00284198
0.370811	0.351404		0.0905124	0.0714264		0.00390773
0.386523	0.345885		0.0838077	0.0650056		0.00319723
0.339386	0.342757		0.0569893	0.0655022		0.00248674
0.333101	0.339773		0.100569	0.064003		0.00390773
0.364526	0.339404		0.0871601	0.0653304		0.00142099
0.307962	0.338277		0.0670462	0.0626428		0.00248674
0.361384	0.333579		0.0838077	0.065254		0.00284198
0.307962	0.330815		0.0871601	0.0625725		0.00390773
0.367668	0.329297		0.0804554	0.0645637		0.00461822
0.317389	0.326477		0.0737508	0.0625403		0.00248674
0.358241	0.324745		0.053637	0.0612411		0.00426298
0.304819	0.319508		0.0569893	0.0606099		0.00284198
0.329959	0.321122		0.0603416	0.0586312		0.00355248
0.336244	0.317349		0.0636939	0.0621161		0.00390773
0.367668	0.314597		0.0771031	0.058776		0.00355248
0.361384	0.311154		0.117331	0.0540051		0.00355248
0.320531	0.310746		0.0670462	0.0581054		0.00355248
0.232542	0.307797		0.0636939	0.0568272		0.00319723
0.307962	0.305803		0.0938647	0.05826		0.00213149
0.314247	0.302638		0.0703985	0.0583448		0.00213149
0.263967	0.299779		0.0737508	0.0550654		0.00284198
0.285964	0.299109		0.0603416	0.0544132		0.00248674
0.323674	0.297645		0.0838077	0.0566388		0.00248674
0.226257	0.294319		0.0771031	0.0547065		0.00284198
0.257682	0.292437		0.0469323	0.0488385		0.00142099
0.320531	0.289962		0.0402277	0.0551584		0.00319723
0.301677	0.289997		0.053637	0.0519259		0.00213149
0.24197	0.285811		0.0636939	0.0562258		0.00390773
0.26711	0.285492		0.0670462	0.051709		0.00284198
0.336244	0.28173		0.0569893	0.0484819		0.00248674
0.292249	0.279666		0.04358	0.0500347		0.00284198
0.292249	0.278654		0.0804554	0.0490398		0.00319723
0.355099	0.273744		0.0603416	0.0521393		0.00213149
0.260825	0.274092		0.053637	0.0496586		0.00213149
0.24197	0.272033		0.0469323	0.0452551		0.00426298
0.26711	0.268633		0.0569893	0.05173		0.00426298
0.26711	0.266386		0.0569893	0.0459519		0.00248674
0.285964	0.264776		0.0938647	0.0462567		0.00390773
0.270252	0.264239		0.0502846	0.0444441		0.00355248
0.263967	0.263495		0.0402277	0.0488277		0.00355248
0.282822	0.259885		0.0368754	0.0451014		0.00284198
0.24197	0.257715		0.0335231	0.0468596		0.00177624
0.25454	0.257307		0.0569893	0.0453014		0.00248674
0.24197	0.253422		0.0469323	0.0448894		0.00319723
0.260825	0.253078		0.0838077	0.0445698		0.00355248
0.25454	0.25207		0.0670462	0.0450492		0.00461822
0.248255	0.251267		0.0569893	0.0446591		0.00177624
0.235685	0.248543		0.0703985	0.0457784		0.00284198
0.248255	0.245634		0.0703985	0.0434975		0.00426298
0.263967	0.243975		0.0737508	0.0433209		0.00177624
0.279679	0.243009		0.0301708	0.0409392		0.00355248
0.323674	0.2405		0.0335231	0.044015		0.00355248
0.197975	0.239374		0.04358	0.0409955		0.00426298
0.248255	0.239485		0.0469323	0.0420699		0.00213149
0.245112	0.235338		0.0469323	0.04108		0.00213149
0.26711	0.233375		0.0771031	0.0408336		0.00248674
0.223115	0.232782		0.0268185	0.0413017		0.00248674
0.235685	0.230424		0.0368754	0.0445271		0.00213149
0.251397	0.229761		0.0368754	0.0395552		0.00284198
0.207403	0.226197		0.0335231	0.0420532		0.00319723
0.219973	0.225018		0.053637	0.0397885		0.00355248
0.2294	0.224464		0.04358	0.0410174		0.00319723
0.24197	0.223857		0.0301708	0.0408045		0.00284198
0.223115	0.22045		0.053637	0.0419864		0.00284198
0.201118	0.221428		0.0268185	0.0417826		0.00390773
0.213688	0.218603		0.0201139	0.0388588		0.00284198
0.232542	0.218895		0.0201139	0.0427239		0.00319723
0.263967	0.215283		0.0368754	0.0377941		0.00284198
0.226257	0.21531		0.0402277	0.0376915		0.00284198
0.248255	0.212112		0.0603416	0.0368825		0.00248674
0.226257	0.212354		0.0335231	0.0360213		0.00319723
0.238827	0.209048		0.0301708	0.0379442		0.00390773
0.213688	0.207212		0.0368754	0.0398699		0.00355248
0.213688	0.205		0.0469323	0.03553		0.00284198
0.197975	0.207784		0.0703985	0.0352829		0.00355248
0.219973	0.203462		0.0368754	0.0391838		0.00355248
0.169693	0.201354		0.0569893	0.0355962		0.00177624
0.210545	0.200293		0.0502846	0.036155		0.00177624
0.188548	0.199311		0.0670462	0.0381067		0.00248674
0.213688	0.19685		0.0368754	0.0386429		0.00248674
0.182263	0.196703		0.0268185	0.035694		0.00319723
0.194833	0.193651		0.0402277	0.0370305		0.00355248
0.172836	0.192358		0.0201139	0.0369501		0.00284198
0.185405	0.192755		0.0402277	0.0387771		0.00177624
0.260825	0.191807		0.0301708	0.038676		0.00426298
0.238827	0.189769		0.0335231	0.0330452		0.00355248
0.153981	0.18891		0.04358	0.0418058		0.00177624
0.166551	0.187383		0.0502846	0.037599		0.00319723
0.197975	0.186155		0.0335231	0.0348677		0.00213149
0.194833	0.184648		0.0469323	0.0355422		0.00319723
0.207403	0.183796		0.0201139	0.0381501		0.00284198
0.141411	0.182955		0.0502846	0.0400521		0.00426298
0.185405	0.182124		0.053637	0.0345472		0.00426298
0.213688	0.178877		0.0301708	0.0372729		0.00284198
0.185405	0.178555		0.0368754	0.0344664		0.00248674
0.166551	0.177007		0.04358	0.0330517		0.00355248
0.207403	0.177093		0.0368754	0.0350441		0.00426298
0.144553	0.175664		0.0301708	0.0363013		0.00319723
0.169693	0.174143		0.0234662	0.0355727		0.00355248
0.147696	0.174157		0.0335231	0.034164		0.00355248
0.179121	0.173624		0.0402277	0.0354535		0.00284198
0.175978	0.170676		0.0368754	0.0359807		0.00355248
0.141411	0.170396		0.0469323	0.0412521		0.00355248
0.185405	0.169347		0.0368754	0.0329596		0.00319723
0.160266	0.167172		0.04358	0.033525		0.00213149
0.166551	0.166819		0.0402277	0.0334119		0.00177624
0.19169	0.1678		0.0201139	0.0367349		0.00248674
0.157123	0.163584		0.0268185	0.0367091		0.00248674
0.160266	0.166207		0.0268185	0.0338766		0.00248674
0.210545	0.164789		0.0402277	0.0338264		0.00284198
0.172836	0.160954		0.0234662	0.0344587		0.00355248
0.135126	0.160978		0.0301708	0.0330761		0.00248674
0.119414	0.158095		0.0268185	0.0365173		0.00319723
0.166551	0.15846		0.0569893	0.0337721		0.00319723
0.153981	0.156341		0.0402277	0.03424		0.00355248
0.141411	0.15886		0.0201139	0.0355596		0.00426298
0.166551	0.155635		0.04358	0.0335019		0.00355248
0.213688	0.154964		0.04358	0.0335709		0.00106574
0.153981	0.153301		0.0234662	0.0329295		0.00319723
0.160266	0.153427		0.0368754	0.0354998		0.00355248
0.153981	0.15188		0.0234662	0.0314828		0.00461822
0.163408	0.151953		0.0335231	0.0333188		0.00426298
0.182263	0.1499		0.0335231	0.0346165		0.00177624
0.166551	0.148277		0.0368754	0.0331909		0.00461822
0.163408	0.148442		0.00670462	0.0337552		0.00106574
0.144553	0.147513		0.0469323	0.0364208		0.00284198
0.144553	0.147015		0.0234662	0.0308587		0.00284198
0.141411	0.144355		0.0301708	0.0368791		0.00213149
0.138268	0.145196		0.0201139	0.0354091		0.00284198
0.128841	0.142262		0.0167615	0.0360681		0.00213149
0.135126	0.142406		0.0201139	0.0304866		0.00213149
0.166551	0.140454		0.0368754	0.037252		0.00213149
0.153981	0.141971		0.0301708	0.0331475		0.00319723
0.138268	0.141427		0.0301708	0.0350083		0.00177624
0.131984	0.139532		0.0335231	0.035649		0.00284198
0.157123	0.137968		0.0201139	0.0342748		0.00319723
0.119414	0.138357		0.0402277	0.0363618		0.00106574
0.144553	0.13616		0.0368754	0.0300531		0.00284198
0.147696	0.135327		0.0234662	0.0299619		0.00319723
0.144553	0.135893		0.04358	0.0321094		0.00390773
0.147696	0.135687		0.0301708	0.0326989		0.00106574
0.179121	0.133419		0.0335231	0.0326372		0.00213149
0.153981	0.13197		0.0335231	0.0326044		0.00461822
0.141411	0.131007		0.0201139	0.0346158		0.00213149
0.147696	0.129472		0.0402277	0.0339033		0.00248674
0.135126	0.131506		0.04358	0.0305774		0.00284198
0.135126	0.128917		0.0301708	0.0332696		0.00284198
0.147696	0.12974		0.0368754	0.0298045		0.00284198
0.0722767	0.129789		0.0167615	0.0297466		0.00426298
0.109986	0.127352		0.0167615	0.0344307		0.00284198
0.135126	0.126667		0.0201139	0.0364472		0.00248674
0.125699	0.124754		0.0234662	0.033779		0.00248674
0.113129	0.124504		0.0301708	0.0365864		0.00213149
0.144553	0.123515		0.0469323	0.0311075		0.00284198
0.109986	0.123922		0.0368754	0.0330945		0.00390773
0.116271	0.124301		0.0569893	0.0309683		0.00426298
0.131984	0.12255		0.0167615	0.0322222		0.00284198
0.125699	0.12155		0.0201139	0.0302108		0.00248674
0.128841	0.1201		0.0335231	0.0316045		0.00213149
0.125699	0.121504		0.0234662	0.0302727		0.00177624
0.113129	0.119843		0.0335231	0.0335704		0.00355248
0.172836	0.120034		0.04358	0.0334649		0.00355248
0.106844	0.11825		0.0201139	0.0307476		0.00355248
0.147696	0.116439		0.0134092	0.0307271		0.00177624
0.100559	0.117259		0.0268185	0.0329438		0.00177624
0.119414	0.115882		0.0268185	0.0335457		0.00319723
0.135126	0.116001		0.0268185	0.0322991		0.00284198
0.135126	0.115802		0.0636939	0.0315655		0.00532872
0.0911315	0.114118		0.0368754	0.0289		0.00213149
0.109986	0.114541		0.0402277	0.0325567		0.00461822
0.0848466	0.113712		0.0167615	0.0292027		0.00248674
0.138268	0.113334		0.0100569	0.0299897		0.00390773
0.122556	0.112705		0.0335231	0.0314001		0.00639446
0.0848466	0.111436		0.0335231	0.0340891		0.00390773
0.106844	0.112308		0.0335231	0.033373		0.00461822
0.122556	0.109592		0.0234662	0.031949		0.00390773
0.131984	0.110829		0.0234662	0.0319163		0.00284198
0.100559	0.110614		0.0100569	0.029758		0.00284198
0.0974164	0.109659		0.053637	0.0311187		0.00248674
0.141411	0.10981		0.0402277	0.0324242		0.00284198
0.113129	0.107896		0.0502846	0.0343847		0.00177624
0.116271	0.109091		0.0301708	0.0302166		0.00319723
0.0911315	0.108188		0.0469323	0.0329449		0.00248674
0.0817041	0.106189		0.0368754	0.0336572		0.00213149
0.122556	0.104873		0.0167615	0.0343964		0.00213149
0.0785616	0.105052		0.0234662	0.0317008		0.00319723
0.094274	0.103779		0.0201139	0.0316187		0.00355248
0.116271	0.103479		0.0335231	0.0329838		0.00390773
0.103701	0.103385		0.0469323	0.0301238		0.00355248
0.135126	0.102382		0.0201139	0.030728		0.00213149
0.0848466	0.101907		0.0502846	0.034795		0.00319723
0.0817041	0.104608		0.0167615	0.0334683		0.00142099
0.106844	0.100871		0.0100569	0.0314319		0.00213149
0.116271	0.0995972		0.04358	0.035526		0.00284198
0.103701	0.100564		0.0301708	0.0328358		0.00355248
0.0754192	0.100567		0.0301708	0.0342594		0.00319723
0.109986	0.098693		0.0234662	0.0294684		0.00319723
0.0817041	0.0967897		0.0335231	0.0327966		0.00355248
0.0974164	0.0995184		0.0368754	0.0320673		0.00390773
0.106844	0.0964884		0.0469323	0.0334101		0.00284198
0.131984	0.0975456		0.0502846	0.0339067		0.00213149
0.094274	0.0973716		0.0301708	0.0331557		0.00248674
0.100559	0.0962005		0.0100569	0.0338789		0.00284198
0.0911315	0.095		0.0268185	0.0303762		0.000710496
0.0722767	0.0951612		0.0234662	0.0337703		0.00213149
0.0534219	0.0951042		0.0201139	0.0351211		0.00355248
0.116271	0.0942722		0.0201139	0.0317317		0.00177624
0.094274	0.0935109		0.04358	0.0351259		0.00284198
0.0817041	0.0934316		0.0167615	0.03239		0.00284198
0.094274	0.0925444		0.0301708	0.0284575		0.00319723
0.094274	0.0948657		0.0234662	0.0331833		0.00284198
0.087989	0.0918514		0.0301708	0.0304174		0.00284198
0.135126	0.0909777		0.0402277	0.0303495		0.00497347
0.0565644	0.0916321		0.0368754	0.0317007		0.00248674
0.0722767	0.0904436		0.0234662	0.02891		0.00248674
0.109986	0.0899378		0.0368754	0.0309441		0.00213149
0.0848466	0.0897591		0.0469323	0.0295175		0.00284198
0.094274	0.0882275		0.0469323	0.0355575		0.00213149
0.113129	0.0881239		0.0167615	0.0301579		0.00284198
0.100559	0.0885134		0.0201139	0.0321947		0.00213149
0.0785616	0.0898073		0.0234662	0.0349681		0.00177624
0.0597068	0.0887463		0.0335231	0.0301647		0.00355248
0.116271	0.0868765		0.0335231	0.0327998		0.00284198
0.0848466	0.0853332		0.0234662	0.027263		0.00355248
0.122556	0.0862528		0.053637	0.0287882		0.00248674
0.122556	0.0847512		0.0234662	0.0300337		0.00177624
0.0502794	0.0845209		0.0167615	0.029266		0.00177624
0.0911315	0.0852608		0.0335231	0.0291815		0.00497347
0.0628493	0.0852915		0.0167615	0.0312528		0.00142099
0.0817041	0.0845796		0.0368754	0.0340322		0.00177624
0.0754192	0.0828028		0.0301708	0.0301092		0.00177624
0.0754192	0.0830986		0.0234662	0.0329939		0.00319723
0.0754192	0.083887		0.0201139	0.0308583		0.00355248
0.0754192	0.0828312		0.0569893	0.0309616		0.00497347
0.0754192	0.0817781		0.0167615	0.032342		0.00497347
0.087989	0.0821189		0.0201139	0.0304542		0.00177624
0.0911315	0.0809389		0.0301708	0.0318581		0.00426298
0.0785616	0.0802853		0.0268185	0.0332334		0.00319723
0.0911315	0.0820265		0.0201139	0.0305214		0.00497347
0.0817041	0.0805338		0.00670462	0.0290886		0.00355248
0.0628493	0.0803123		0.0368754	0.0318274		0.00319723
0.0785616	0.0802824		0.0368754	0.0304788		0.00319723
0.0565644	0.0787984		0.0402277	0.0277399		0.00213149
0.0911315	0.0798434		0.0167615	0.0343997		0.00319723
0.087989	0.0789552		0.0502846	0.0377676		0.00319723
0.0628493	0.0792929		0.0368754	0.0329349		0.00284198
0.0502794	0.0793111		0.0134092	0.0344824		0.00106574
0.0785616	0.0771295		0.0301708	0.0318008		0.00248674
0.0848466	0.0778327		0.0335231	0.0296061		0.00213149
0.0785616	0.0771482		0.04358	0.0331126		0.00532872
0.0565644	0.07828		0.0268185	0.0337817

## Sheet: Fig 2a
Fig 2a: The donor fluorescence lifetime distribution in DMPC (PC) bilayer without ligand (top); with 1 mMEGF (second); with 1 mM EGF and 100 nM Cetuximab (third); with 1 mM epigen (bottom).
WT EGFR in DMPC
no EGF	EGF	EGF, Cetuximab	Epigen
2.46133	1.61039	3.79592	1.96972
2.30966	1.73391	3.35883	1.5422
2.66674	2.17397	2.69087	1.76882
2.55064	1.61622	2.51548	2.70305
3.29389	2.0657	2.61567	2.41849
2.41477	1.90193	1.20351	2.6649
2.92715	1.65682	1.42923	2.7223
2.85136	1.8743	1.25624	3.10623
2.43347	1.95087	1.03692	2.49404
2.32244	1.99234	1.10629	3.16614
2.56714	1.78115	1.33653	2.80005
2.32476	1.90248	0.981755	2.52257
3.83962	1.57375	0.894441	2.93962
3.45711	1.69311	1.44632	2.34621
3.60942	1.82312	1.26049	2.51566
3.5397	1.50785	1.16452	1.87114
3.00972	1.73745	1.65715	2.03969
3.29442	1.6802	1.88784	2.44841
3.76923	1.72413	1.20076	1.67697
2.9092	1.56213	4.10589	1.25719
3.18843	1.96261	2.86065	1.37818
2.98848	1.47656	3.54341	1.39313
3.43767	1.79839	2.83822	1.45544
3.16591	1.79943	3.36488	2.50347
3.12079	1.75053	3.35368	2.67529
3.23383	1.84272	3.1523	2.10219
2.98438	1.78025	2.52945	1.53447
3.3498	1.54298	3.25456	1.54162
3.20424	1.5333	4.51679	1.87653
3.13321	1.79239	3.13105	1.80178
3.67337	2.68509	3.27502	2.02682
4.27308	3.06069	3.17639	2.03147
3.94495	3.34524	3.76203	1.75457
3.05721	3.2681	3.86102	2.30595
2.29505	3.13963	2.74853	2.12923
2.64575	2.81614	3.52833	2.51429
2.21744	3.46376	0.910764	2.07501
2.61634	2.83055	0.900736	1.94663
2.86759	2.56102	1.12231	1.57059
2.62977	3.14136	1.26622	1.75936
3.31352	3.11445	3.1352	2.18212
3.29901	2.98593	3.93739	2.87271
3.0248	3.37278	2.80719	1.35139
3.01709	2.96661	2.90731	1.46153
3.3521	2.49033	3.55401	1.16031
2.46923	3.28884	3.16479	1.29205
2.42988	2.76472	2.50059	1.23537
2.7897	2.3725	4.18219	1.21264
2.68124	2.70415	3.71431	1.10664
3.84027	3.06192	2.76096	0.336767
3.49276	2.98742	3.2049	0.964437
3.20226	3.11503	3.97396	0.903606
2.88277	2.6276	4.13384	1.00878
3.52491	2.50248	3.30081	0.845752
2.90254	2.3888	3.65814	1.00816
2.93145	2.42743	2.5626	0.957782
2.93552	2.70576	3.00893	1.98076
2.85307	2.34698	2.60521	0.745847
2.53845	3.04957	2.66017	0.722872
2.62644	2.40673	2.94916	0.679912
3.45683	2.55174	3.62349	2.51877
3.5291	2.9139	3.26775	2.43212
2.82244	2.26801	3.628	2.49711
3.21391	2.69706	3.29605	1.39245
3.28562	2.21548	3.29912	1.39679
2.90824	2.88422	3.42254	1.08991
3.35614	2.6314	2.32798	1.37701
3.28412	1.08918	2.24642	1.35045
3.61252	1.06323	1.77377	1.42124
2.4021	0.995405	2.89121	1.06803
3.0349	0.946983	2.8738	1.34384
2.46738	0.962495	3.71808	1.53512
2.91193	0.91895	1.97293	1.30429
2.41282	1.01979	2.23238	1.84463
3.44982	1.04501	2.34095	1.69475
3.41552	0.967498	2.15461	2.3342
3.48481	0.954523	2.03041	2.5699
3.2468	0.926616	2.35755	1.32526
3.79297	1.09616	3.20116	2.085
3.89991	1.22922	2.93404	3.16818
3.52742	1.0804	2.84913	2.35222
3.69857	1.03502	3.16691	2.40055
3.87612	0.991429	3.05253	2.30989
2.97409	0.965975	3.03287	2.55835
4.80261	0.9351	3.42014	2.04151
3.60917	1.0257	2.81808	2.3878
2.95273	1.07525	2.97913	1.29199
4.15823	0.936498	3.67774	2.10933
3.60178	1.66756	2.91837	2.40673
3.78011	1.50782	2.94825	2.16847
3.98875	1.60707	3.06174	2.30486
3.75195	1.82101	2.81728	2.58931
4.15126	1.4886	3.87987	1.9803
4.32107	1.49756	2.77705	2.15462
4.05831	1.60759	3.56422	2.7942
3.88253	1.59794	2.52911	2.1868
4.10329	1.55243	3.63721	2.38797
3.38867	1.77609	2.8895	0.927118
2.66045	1.39278	3.16227	0.974449
3.44546	1.61994	3.11513	0.87546
3.3518	1.82917	3.07383	0.935266
4.14373	1.9868	2.79216	0.994198
3.43712	0.936629	3.56602	0.983068
3.20931	1.35891	3.53408	0.999409
3.87624	1.37674	2.99075	1.08391
3.77196	1.39471	3.28254	1.00855
3.18175	1.31703	3.20682	0.953267
3.66358	1.25497	2.10039	1.03787
3.45095	1.31935	2.01586	1.18596
3.40518	1.25428	2.10157	1.04672
3.35644	2.67285	2.90461	1.13636
4.33657	0.84531	3.3094	1.87436
3.62924	0.929135	2.35502	2.11734
3.86137	0.946351	2.54236	2.23252
4.09581	0.859431	2.31182	2.02226
3.25999	0.907497	2.58137	2.04919
3.09516	0.917563	1.3945	2.08044
3.76115	1.01043	3.5468	0.87225
3.30876	0.97233	3.27454	0.84062
3.44407	1.03336	3.58203	0.947714
3.3617	0.974654	3.46421	0.922045
3.21913	0.940337	2.99657	0.946835
3.33517	0.973582	3.42445	0.884179
3.46799	0.901126	3.46101	0.924957
3.46133	0.925092	3.40975	0.934762
3.65313	0.932395	3.03747	0.958814
3.37126	0.849094	3.98504	0.935244
2.59489	0.936168	3.98416	0.93248
2.7657	0.883544	3.11935	0.911849
3.16961	0.967467	3.56518	0.947551
3.6466	0.94215	3.43147	0.896004
3.4561	1.01431	3.23511	0.892236
4.589	0.95239	4.14563	0.916639
3.2466	0.908813	3.09091	0.847257
4.15468	0.950387	3.2117	0.85946
4.23914	0.927332	3.5028	1.07055
4.45996	0.994236	3.575	0.831491
3.77461	0.945461	4.33621	0.86188
3.31386	0.792917	2.89782	0.960183
3.66218	0.878792	2.58356	0.946115
3.59598	0.828102	2.43732	0.891945
4.50352	0.930279	3.2429	0.862631
4.11944	0.976208	2.65214	1.12525
4.17597	0.992935	3.02516	1.21931
1.68149	0.841761	3.72719	0.98148
1.63115	0.969186	1.27688	1.0255
1.9572	0.992242	1.04599	1.01998
1.90839	0.94603	0.98741	1.02257
1.78757	1.0143	1.00946	1.05313
1.9849	0.951216	1.07117	1.03296
2.01953	0.915508	1.11595	1.42182
1.89801	0.877851	1.05804	1.4026
1.75883	0.910204	1.09935	1.48631
1.76555	0.996159	1.44774	1.39609
1.80262	0.946162	3.29478	1.61226
3.16444	0.971763	3.1994	1.5847
3.18798	1.59372	3.35124	3.21301
2.82086	1.45933	3.62289	3.48463
2.71644	1.40447	3.45709	2.91817
3.05703	1.50298	3.91066	2.87712
3.02981	1.41877	3.51211	3.24265
2.91148	1.50281	2.92116	2.7513
2.71739	1.62179	2.67597	1.30439
2.39533	1.51831	3.10797	1.38149
2.45576	1.5473	3.35971	1.35286
2.10909	1.67405	2.89482	1.35911
2.87449	1.71178	3.15984	1.49406
2.59292	1.59438	3.43697	1.36121
2.49515	1.66585	3.42199	1.33175
2.73767	1.67857	3.39281	1.41834
2.59122	1.99865	3.71148	1.29793
2.38099	1.60186	3.41739	1.23512
2.46733	1.84478	3.13706	1.33125
2.28714	1.69777	3.61634	1.20956
2.16139	1.56495	3.40587	1.32239
2.54084	0.71471	3.38763	1.32779
2.38857	0.670902	4.35583	1.39287
2.74352	0.684061	3.16848	1.36306
2.69963	0.656157	3.0023	1.42081
2.72568	0.730939	3.58166	1.20794
2.76374	0.720618	3.90304	1.34409
2.83299	0.911688	3.31534	1.30742
2.50975	0.937813	3.4856	1.38059
3.01402	0.782065	2.84186	1.30224
0.86336	1.92136	3.28732	1.4433
1.03586	2.86714	3.12384	1.36715
0.827099	2.12216	2.47319	1.40712
0.91971	2.01628	2.74525	1.46154
0.852844	2.39704	2.96522	1.39087
2.02752	2.0111	2.99909	1.2233
2.64928	2.01025	2.90068	1.25398
2.53578	2.04664	2.86144	1.42469
2.32456	2.07296	3.1174	1.4277
2.13501	1.75356	3.13469	1.32128
2.42883	2.16019	3.78903	1.33348
2.21705	2.05593	3.17924	1.38293
1.971	2.07217	2.03532	1.24648
2.15915	1.95059	3.98239	1.29208
2.55407	2.11908	2.85147	1.37417
2.4125	2.34398	3.305	1.4105
2.17501	2.34466	1.94586	1.40522
2.48575	2.51281	2.15349	1.32965
2.31804	2.56795	1.97055	1.30252
2.22626	2.87036	2.492	1.4296
2.37557	2.77169	2.89095	1.4454
2.08132	2.38373	2.4961	1.46345
2.28522	2.30662	1.82081	2.82629
2.41583	2.55017	2.19958	1.85686
2.24906	2.7815	3.08764	1.36292
2.02551	2.77509	2.61653	0.709796
2.2879	2.49782	3.06882	2.0433
2.07199	2.29901	2.49627	2.10463
2.47904	2.59134	3.45829	2.39542
2.01811	2.46304	2.71486	2.31485
2.29881	2.71522	2.81226	2.17665
2.58958	2.43804	3.14791	2.10351
2.32832	2.68446	3.53516	2.21912
2.38558	2.84945	3.72519	2.22001
2.43231	2.29087	3.2267	1.70917
2.33742	2.76963	3.40978	2.25003
2.40758	2.73727	3.74392	1.73864
2.37471	2.85522	3.54137	2.36292
2.56657	2.18401	3.27922	1.95152
2.56186	2.37675	3.87289	2.06505
2.43245	2.29742	3.08103	2.19349
1.7338	2.54714	2.98803	2.3599
1.38743	2.54629	3.39479	2.11979
1.5863	2.37811	3.12119	1.95944
1.55734	2.55711	2.10188	1.92495
1.22589	1.16324	2.61833	2.54866
1.35208	1.03465	2.25965	2.26853
1.46407	1.2871	3.25052	2.02962
1.64907	1.24119	2.23507	2.23556
1.57228	1.50503	3.3932
1.45127	1.14736	3.17676
1.47914	1.07649	2.78053
1.29808	1.1895	2.73542
1.23119	1.26001	3.52061
1.25247	1.19321	3.38114
1.24185	1.3495	3.3098
1.43998	1.4161	3.1646
1.11657	1.24939	3.77682
1.28993	1.38528	3.04979
1.13806	1.32814	2.83047
1.3014	1.3105	3.01251
1.27781	1.37195	3.44605
1.17564	1.30728	3.20572
1.57793	1.25141	3.0057
2.99374	1.22551	2.84568
2.61481	1.38633	2.8222
2.5255	1.35004	2.88212
2.95108	1.25961	3.17532
3.53443	1.31063	3.02202
3.19332	1.28952	2.61364
2.89299	1.17441	2.55149
2.50368	1.38608	2.83224
3.0971	1.38727	3.4881
2.75261	1.28975	2.53265
3.25492	1.2901	3.39447
3.19595	1.40786	3.55923
2.88302	1.48185	2.18201
2.92322	1.31621	2.60697
3.79627	1.30154	2.73941
3.23133	1.12836	3.30798
3.01034	1.23872	2.93345
2.81014	1.25815	3.05069
3.24964	1.27845	3.91759
3.5521	1.21641	3.34577
3.57644	1.22982	3.14988
2.92107	1.38601	2.79694
3.32689	1.26213	2.67818
3.37531	1.34904	3.18716
2.94205	1.28656	3.21398
3.5758	1.29673	3.44002
3.19736	0.944277	3.96225
3.56743	1.09667	3.40917
2.60494	1.10169	3.11626
2.85959	0.947818	3.64128
3.86956	1.22015	3.49795
3.3461	1.21578	3.80509
3.0152	1.0659	2.98561
3.2442	1.25604	3.2391
3.08578	1.04499	3.13874
3.39442	1.1454	3.7705
3.68067	1.17625	3.56874
2.89566	1.14344	3.58792
2.8342	1.19001	3.21324
2.99773	2.22972	3.40386
3.13936	2.08201	3.63795
3.69468	2.06595	3.59626
3.23991	2.02151	3.28715
2.68561	1.86495	4.01659
2.68543	2.13153	3.6587
3.04551	1.64809	4.28431
3.31603	2.27036	4.07288
2.37394	2.2606	3.41638
2.47017	2.24106	3.32817
2.51067	2.31254	3.28843
2.97215	2.3348	3.49563
3.17939	2.57557	3.3093
2.19588	2.69208	2.96707
2.70329	2.52414	2.92488
2.86358	1.63275	4.00142
2.73005	1.42196	2.98667
2.72933	1.58884	3.61637
2.71068	1.37712	3.0236
2.55971	1.2928	3.69196
3.08862	1.52759	3.53102
2.67274	1.56477	3.17783
2.64066	1.83491	3.25401
2.03926	1.66191	2.514
2.15362	1.65135	3.6508
1.77263	1.51323	3.06592
1.87792	1.5457	4.62604
1.00711	1.57624	3.09643
0.982461	1.5357	2.88557
1.11785	1.51013	2.73725
1.02767	1.47769	3.21086
0.93583	1.37923	3.56254
1.00903	1.62554	2.63926
1.02518	1.4055	2.90922
1.00105	1.49661	3.29261
1.09306	1.46316	3.38076
2.58533	1.70036	4.36549
2.50206	1.54878	3.81465
2.39782	1.37992	4.16909
2.95671	1.44224	3.93597
3.00671	1.45899	3.1073
2.57456	1.26344	2.74522
3.09643	1.18448	4.11777
2.80311	1.06618	3.42259
2.46716	1.08683	4.20807
3.18911	1.19223	3.92322
2.99733	1.15932	3.36207
3.06308	1.17009	4.39771
3.09751	1.07409	3.56428
2.50305	1.19439	3.15291
3.49337	1.35714	2.66516
2.579	1.546	3.70075
2.63813	1.89086	3.41361
3.27262	2.00393	2.20449
2.72464	1.81863	3.45713
2.34394	1.78059	2.58967
3.54206	1.63448	2.4424
2.59047	1.77155	2.49175
2.74429	1.53847	2.52478
2.94093	1.71407	2.26337
2.83242	2.74379	3.24906
2.90106	2.82995	2.42552
2.77011	2.69477	3.22775
3.11059	3.38828	2.95383
3.42686	2.52202	2.79225
2.62938	2.48928	2.08487
2.9375	2.76845	3.16562
3.63016	2.49689	3.68013
2.91764	3.48798	3.5632
3.09972	3.30984	3.29755
3.66173	3.16772	2.63184
2.6812	2.37057	2.78699
3.28801	3.11471	2.99002
2.17683	3.16927	3.1334
2.57692	3.27015	3.05697
2.87544	3.39327	3.42078
3.28083	2.63781	2.91494
2.52889	3.10502	3.83778
2.96134	3.73627	2.35829
2.50541	1.5625	2.35569
2.21088	1.42622	2.89243
2.68446	1.30337	2.47111
2.84148	1.62748	2.69202
2.68719	1.60405	2.61912
2.61266	1.66775	4.05436
2.05452	1.55934	3.54207
2.48497	1.36977	3.12679
2.73343	1.4614	3.27925
2.72389	1.65902	2.93706
3.11792	1.54701	2.97479
2.94315	1.47929	3.1267
2.72669	1.66869	1.48356
3.2072	1.03489	1.80969
2.64426	1.30463	2.34372
2.86854	1.48503	2.22884
2.5179	1.43884	2.26876
2.60394	1.42847	2.40088
3.27008	1.81055	2.7032
2.89722	1.62902	2.69795
2.72735	1.58649	2.71993
2.97827	1.59629	3.19156
3.02471	1.6089	2.99189
2.55129	1.6589	2.57313
3.71915	1.68293	2.58436
2.69543	1.41004	3.1859
3.55904	1.5266	2.43278
1.99659	1.59263	2.80696
2.21985	1.22826	2.84706
1.99342	1.3889	2.89148
1.75508	1.22542	2.43051
2.22328	1.49194	2.62311
2.40702	1.41504	3.07941
2.25989	1.72449	3.17678
2.07621	1.51149	3.30854
2.59248	1.41129	1.34459
2.62318	1.413	3.70654
2.37062	1.49337	2.61784
2.98651	1.63503	0.98297
2.52358	1.60839	1.01637
2.42009	1.46787	1.07317
2.0683	1.44375	1.09587
1.96672	1.48941	1.30575
2.14602	1.7464	2.25299
1.4093	1.66795	2.70649
1.83708	1.64327	3.07389
2.08233	1.46494	2.54014
1.61119	1.56529	3.25807
1.84648	1.41138	2.61293
2.66624	1.4495	2.14114
2.09451	1.54713	2.96312
1.95865	1.56952	3.12912
2.39015	1.49141	2.87885
2.19035	1.74861	3.57319
2.09893	1.5857	2.43148
3.10369	1.50894	2.26993
3.51577	1.47999	2.16669
1.57327	1.5201	2.78326
2.18535	1.43292	2.6822
2.6191	1.50501	3.04056
2.39446	1.24647	2.58949
2.23264	1.35248	2.64152
2.59522	1.35019	2.65443
2.2585	1.4257	2.97608
2.37857	1.43616	2.81806
2.76924	1.50625	3.03381
2.08272	1.35144	2.08773
2.46278	1.29602	2.97259
2.72139	1.34802	2.90408
2.48936	1.46158	3.78345
2.34366	1.34642	2.53896
2.4045	1.39015	2.35817
2.375	1.50841	3.11899
2.58902	1.43592	2.82523
4.3116	1.48188	2.30865
4.01853	1.37731	2.40738
3.49827	1.64913	2.61349
4.23756	1.4707	2.59729
4.07626	1.39004	2.44369
3.34538	1.5165	2.45682
3.67394	1.41916	2.74353
3.16865	1.42138	2.99629
3.6443	1.41069	2.64923
3.35528	1.34858	3.01003
3.69221	1.36588	2.66694
4.18191	1.30846	2.42596
3.43024	1.41187	2.44982
2.84277	1.35226	2.18801
2.95226	1.23856	2.78688
3.54543	1.25009	3.01733
3.95827	1.35308	2.55059
3.65435	1.28118	2.39842
4.36579	1.67785	2.51318
2.9263	1.46204	2.43532
3.63806	1.41435	2.77812
2.84526	1.08763	2.58939
3.10325	1.51529	2.87205
4.04011	1.41567	2.4724
3.63631	1.43844	2.51927
3.18834	1.54271	2.31278
3.24307	1.50835	2.47949
3.13104	1.45419	2.73625
3.39168	1.1667	2.74039
3.57529	1.42152	2.31534
3.10502	1.45073	2.75234
3.74268	1.26234	2.37497
2.01167	1.46366	2.74637
2.39517	1.2829	2.6876
2.65141	1.32508	2.44278
2.34487	1.36587	2.46492
2.1855	1.10327	2.19998
2.35864	1.70845	2.69296
2.44811	1.51282	2.63934
2.3157	1.41266	4.18668
3.3479	1.34124	3.94353
3.08413	1.33063	3.3733
2.56187	1.4849	3.59869
3.19501	1.41173	3.12374
4.02511	2.55496	2.93593
3.19334	2.61439	3.07197
3.23139	2.61515	3.91213
3.30713	2.49103	3.69159
2.89742	2.08553	3.14713
3.225	2.55406	3.08683
2.96448	2.60174	3.61672
2.98922	2.33683	4.50194
3.25102	2.52076	3.35075
3.82524	2.86818	4.56684
3.01903	2.57804	4.64588
2.85531	2.48394	3.89177
3.14995	2.27724	3.58458
2.70344	2.37963	3.43549
3.42619	2.39462	4.63669
1.7168	2.5772	4.13056
2.34699	2.41484	3.00622
2.0882	2.36228	3.04896
2.18498	2.77778	2.91863
2.09916	2.19253	3.38607
2.22593	2.27291	3.51865
2.0441	2.65184	3.78795
2.3321	2.4765	3.29498
2.24662	2.22016	3.8972
2.10722	2.65803	3.50926
3.20658	2.71047	3.71996
3.74017	2.28024	3.67709
2.68351	2.97585	3.84038
2.12824	3.00763	3.13288
2.3959	2.45319	3.717
2.3811	2.55292	3.2627
2.20711	2.81948	3.26969
1.98444	2.41555	3.56788
1.97819	2.59291	2.77559
1.99147	3.37316	2.9756
1.88521	2.63651	3.50662
2.78962	2.16616	3.45026
3.338	2.45095	1.11394
2.88035	2.73291	0.968652
3.30954	2.44006	1.06776
2.9597	2.54718	1.04426
3.05147	3.08001	1.34452
3.11136	2.5021	1.27371
3.39025	2.5653	1.23994
2.98551	2.89242	1.32581
2.87797	2.68817	1.33114
2.40687	2.76066	1.12423
2.59384	2.40957	1.35342
2.93616	2.2873	1.51235
2.95633	2.40306	1.51519
2.90963	2.60417	1.47359
2.77058	2.16724	1.20137
3.33116	2.70821	1.28727
3.82054	2.66329	1.39967
3.03768	2.90256	1.20345
3.00437	2.55356	1.32591
2.78706	2.6107	1.44702
2.67719	1.29379	1.39877
2.60118	1.38948	1.10489
3.25869	1.27186	1.14604
2.69127	1.26604	1.2208
3.78683	1.12527	1.44918
3.29138	1.17052	1.36899
2.69921	1.3801	1.49274
3.27922	1.32766	1.20433
3.16572	1.41067	1.17451
3.09711	1.29887	1.36436
2.76649	1.28135	1.39136
3.02642	1.48698	1.46856
2.71721	1.45415	1.42455
2.76043	1.48651	1.49929
3.2411	1.39531	1.32402
3.69866	1.38528	1.30309
2.51673	1.35823	1.1546
2.38959	1.30618
2.30808	1.33443
2.37353	1.2413
2.3941	1.39505
2.77597	1.44663
2.30619	1.40349
2.56511	1.2863
3.03696	1.36663
2.52828	1.33338
2.79172	1.46857
2.75888	1.33068
3.346	1.44396
2.7992	1.48956
3.10539	1.45073
3.40796	1.38838
3.0827	1.50378
3.30111	1.61577
2.92779	1.33064
2.90598	1.5167
3.77445	1.56086
2.70993	1.32125
3.04897	1.44557
3.41429	1.50445
3.48603	1.4929
3.05694	1.42338
2.83539	1.50025
3.6059	1.39343
3.49391	1.38965
3.02207	1.26497
3.86071	1.24985
2.95853	1.51062
3.77479	1.50645
3.78741	1.38869
3.36437	1.30862
3.63341	1.40415
2.7065	1.50077
3.0152	1.42797
3.60509	1.46412
3.044	1.26657
2.28643	1.30498
3.36462	1.4122
2.94473	1.38637
3.21961	1.22071
3.6397	1.31585
3.82883	1.25874
3.70777	1.19765
2.603	1.44366
3.49333	1.3044
3.01235	1.34828
2.90353	1.32982
2.87896	1.38359
3.6323	1.33547
2.96621	1.34389
3.48122	1.37846
3.02242	1.38452
3.69778	1.33597
3.4176	1.26358
3.64739	1.34006
3.41965	1.41926
3.97912	1.43517
2.9888	1.29218
3.70432	1.33187
3.86448	1.42304
3.04019	1.34983
3.14214	1.32322
3.66743	1.28367
3.0655	1.55146
3.02877	1.57232
3.04058	1.38618
3.34114	1.41546
3.28308	1.99952
3.35804	2.1794
3.08924	2.17038
2.94289	2.27153
2.78956	2.25236
2.86756	2.18478
2.94979	2.13007
2.59213	1.54081
2.71851	1.32027
2.66212	1.18812
2.86307	1.19416
3.45521	1.28207
2.62312	1.35617
2.79833	1.10239
3.20405	1.10983
2.99082	1.31201
2.78744	1.30175
2.8531	1.16589
2.82281	1.7719
2.56293	1.8312
2.80208	1.60811
2.79923	1.77411
2.30218	1.50816
2.17599	1.99089
2.65508	1.79335
3.15163	1.92324
2.85032	1.7566
2.80315	1.8872
2.87322	1.88085
2.73158	1.72271
2.78692	2.2796
2.60291	2.77409
3.30902	2.70815
2.66089	2.14757
3.50504	2.07367
2.74471	2.07624
2.86624	2.32922
2.82922	2.57898
2.43094	2.60193
2.77427	2.20422
2.87999	2.95229
2.95235	3.09563
3.1049	3.48615
3.03922	2.59188
2.48543	2.51767
2.6798	2.50793
3.08438	2.53446
3.21401	2.65169
2.50339	2.11724
2.82381	2.71948
2.83261	2.18487
2.73321	2.3367
3.02149	2.38433
3.03935	2.85471
2.91892	2.61726
3.1614	3.25828
2.99662	2.91128
2.8027	3.65625
2.72628	2.81954
3.05871	3.27458
3.05093	3.03622
3.13847	3.68065
3.55015	2.52715
2.69281	3.11326
3.22827	2.98026
2.89793	2.73265
3.37369	2.87911
3.41483	2.7845
1.28432	2.56376
1.26311
1.23493
1.24371
1.32605
1.35841

## Sheet: Fig 2b
Fig 2b: Molecular dynamics trajectories were used to find the probability density distribution of the vertical separation in a PC bilayer (top) or a POPC-POPS (PC/PS) bilayer (bottom) without EGF (purple) and with EGF (orange).
WT EGFR in DMPC, no EGF				WT EGFR in DMPC, EGF				WT EGFR in POPC-POPS, no EGF				WT EGFR in POPC-POPS, EGF
distance	average	error		distance	average	error		distance	average	error		distance	average	error
20.5575	0.00251	0.00241		20.8273	0.00069	0.0006		22.7097	0.00124	0.00091		22.3019	0.00407	0.00401
19.5575	0.0062	0.00636		19.8273	0.00148	0.00081		21.7097	0.00249	0.00182		21.3019	0.00639	0.00461
18.5575	0.00515	0.00513		18.8273	0.00175	0.00129		20.7097	0.00295	0.00169		20.3019	0.00445	0.00285
17.5575	0.00677	0.00615		17.8273	0.00359	0.00151		19.7097	0.00399	0.0019		19.3019	0.01327	0.00491
16.5575	0.0139	0.01039		16.8273	0.00543	0.00297		18.7097	0.00629	0.00325		18.3019	0.0161	0.00494
15.5575	0.02324	0.01271		15.8273	0.00541	0.00336		17.7097	0.00603	0.00248		17.3019	0.02928	0.01179
14.5575	0.03509	0.01903		14.8273	0.00804	0.00398		16.7097	0.01088	0.00063		16.3019	0.03146	0.01477
13.5575	0.04522	0.02359		13.8273	0.01157	0.00543		15.7097	0.01456	0.00127		15.3019	0.03442	0.0061
12.5575	0.06174	0.02136		12.8273	0.02244	0.00466		14.7097	0.02406	0.00136		14.3019	0.04695	0.01559
11.5575	0.08321	0.00374		11.8273	0.04532	0.01163		13.7097	0.03033	0.00582		13.3019	0.0443	0.00309
10.5575	0.10249	0.01383		10.8273	0.06848	0.00493		12.7097	0.03993	0.00579		12.3019	0.06116	0.00294
9.5575	0.1061	0.01579		9.8273	0.08542	0.02337		11.7097	0.04438	0.00572		11.3019	0.06735	0.00441
8.5575	0.10455	0.01975		8.8273	0.12188	0.0196		10.7097	0.05436	0.00235		10.3019	0.0787	0.00644
7.5575	0.10681	0.02662		7.8273	0.14916	0.0099		9.7097	0.07071	0.00538		9.3019	0.08334	0.00529
6.5575	0.0935	0.02229		6.8273	0.16276	0.02558		8.7097	0.08372	0.00187		8.3019	0.10419	0.01721
5.5575	0.07549	0.0133		5.8273	0.13374	0.01475		7.7097	0.10831	0.00405		7.3019	0.10295	0.02222
4.5575	0.07102	0.01057		4.8273	0.09422	0.00679		6.7097	0.12378	0.00199		6.3019	0.10776	0.02707
3.5575	0.04741	0.00261		3.8273	0.0603	0.00665		5.7097	0.13527	0.00242		5.3019	0.08054	0.01095
2.5575	0.00959	0.00104		2.8273	0.01831	0.00148		4.7097	0.13293	0.00611		4.3019	0.05863	0.00963
								3.7097	0.08974	0.01577		3.3019	0.02471	0.00381
								2.7097	0.01403	0.00634

## Sheet: Fig 2c
Fig 2c: Zeta potential distributions for EGFR in PC (dark purple) and PC/PS (light purple) nanodiscs
WT EGFR in PC				WT EGFR in PC-PS
zeta potential (mV)	normalized intensity			zeta potential (mV)	normalized intensity
-37.488	0.00940439			-43.868	0.0140351
-34.098	0.0125392			-41.276	0.0350877
-32.104	0.0219436			-40.08	0.0807018
-30.907	0.0470219			-39.282	0.14386
-29.711	0.0689655			-38.485	0.175439
-28.913	0.0877743			-37.288	0.22807
-27.318	0.109718			-36.092	0.287719
-26.122	0.131661			-34.098	0.333333
-24.526	0.15674			-33.3	0.392982
-23.33	0.178683			-32.104	0.442105
-22.134	0.197492			-30.907	0.540351
-20.538	0.23511			-29.711	0.631579
-19.741	0.30094			-28.913	0.684211
-18.146	0.382445			-27.717	0.74386
-17.348	0.413793			-26.122	0.831579
-16.55	0.476489			-24.526	0.901754
-14.955	0.579937			-22.931	0.968421
-13.759	0.695925			-22.134	1
-12.961	0.755486			-20.538	0.961404
-12.562	0.821317			-19.342	0.905263
-11.765	0.84953			-18.146	0.863158
-10.967	0.896552			-16.152	0.754386
-10.169	0.912226			-15.354	0.677193
-8.973	0.943574			-14.556	0.617544
-7.777	0.971787			-13.759	0.557895
-6.979	1			-12.961	0.505263
-6.181	0.956113			-12.164	0.449123
-5.384	0.912226			-10.967	0.357895
-4.586	0.84953			-10.169	0.301754
-3.789	0.789969			-9.372	0.252632
-2.991	0.717868			-8.175	0.192982
-2.193	0.642633			-7.378	0.14386
-1.396	0.557994			-5.783	0.0947368
-0.598	0.482759			-4.187	0.0596491
0.199	0.423197			-2.792	0.0350877
0.997	0.354232
2.592	0.260188
3.39	0.200627
4.187	0.15674
4.985	0.109718
5.783	0.0877743
6.58	0.0564263
7.777	0.031348
9.172	0.0125392

## Sheet: Fig 2d
Fig 2d: The donor fluorescence lifetime distribution in PC/PS bilayer without ligand (top); with 1 mM EGF (second); with 1 mM EGF and 100 nM Cetuximab (third); with 1 mM epigen (bottom).
WT EGFR in 30% anionic POPC-POPS membrane
no EGF	EGF	EGF, Cetuximab	Epigen
2.3027	1.37494	1.16734	2.03326
2.65797	1.47744	1.15792	1.78396
2.54083	1.4112	1.09719	1.88618
2.78911	1.41998	1.1646	1.50289
2.7421	1.29106	1.18419	1.72566
2.6111	1.34647	1.09849	1.41698
2.2816	2.32336	1.24481	1.46442
2.68199	2.68205	1.04145	1.5152
2.43176	2.77387	1.11983	1.50591
2.8766	2.54521	1.05081	1.30308
2.41312	3.13683	1.01182	1.74952
2.33626	2.68366	1.07898	1.45292
2.44099	2.51803	1.14146	2.03942
2.49391	2.84457	1.10395	1.85304
2.71351	2.56438	1.11339	1.76475
2.67562	2.62794	1.06962	2.59494
2.61471	0.920718	1.16055	2.42248
2.54194	0.819043	1.05605	2.71644
2.52567	0.875875	1.05697	2.76363
2.4672	0.880369	1.12448	2.51269
2.66597	0.975976	2.2837	2.64267
2.16468	1.4412	0.935791	2.9169
2.69948	2.51078	0.895015	2.60822
2.14898	2.64397	0.914931	2.56903
3.0056	2.26602	0.936427	2.9759
2.52679	2.55706	0.902918	1.83253
2.46212	2.32612	0.953473	1.4235
2.82455	2.30082	0.942483	0.779294
2.64357	2.24397	0.885534	2.05036
3.23001	2.52179	0.933041	1.69991
3.00589	2.44605	0.872979	1.88795
2.46825	2.67915	0.894305	1.02887
2.61305	2.60565	0.897597	0.767651
2.44857	2.22967	0.938345	0.857025
1.88368	2.28726	0.943909	1.11854
1.749	2.59064	0.504512	0.934932
1.72922	2.63267	0.570104	0.876774
2.02439	2.27128	0.573994	0.917306
2.42034	2.2237	0.559222	2.03474
2.16276	1.78419	0.542963	0.678043
2.27354	2.41995	0.572656	0.723207
2.50487	2.94998	0.565078	0.719829
2.71838	2.34876	0.588092	0.655591
2.03865	2.21514	0.539972	0.778397
2.12281	2.21152	0.586409	2.14565
2.4188	2.38096	0.566112	2.45818
2.05485	2.67775	0.585149	2.20927
1.96831	2.78015	0.540281	2.20892
2.08625	2.2013	0.570511	0.971161
1.93239	2.17682	0.584226	0.84138
2.05147	2.60415	0.585454	1.22989
2.11214	2.5858	2.2295	1.40112
1.94843	2.38212	2.4622	1.90946
1.80924	2.41174	2.25428	1.75823
1.7498	3.1708	2.59625	2.22508
1.7792	2.72592	2.52522	2.27499
1.7292	2.74114	2.14476	2.15049
1.77289	2.17098	2.33526	1.91566
1.8947	2.39566	1.98958	1.79787
1.65401	2.94123	2.28959	1.99249
1.67589	2.70623	2.357	1.59855
1.76915	2.73683	2.42904	1.59456
1.65261	2.75276	2.62406	1.62458
1.69596	2.91846	2.57507	1.47274
1.70155	3.39336	2.58566	1.55334
1.71975	2.98758	2.4324	1.54025
1.82447	2.69186	2.66914	1.36443
1.78675	2.97708	2.4971	1.35596
1.71326	2.56549	2.38714	1.3086
1.88784	3.07373	2.31941	1.54176
1.72866	2.07126	2.35501	1.64404
1.69501	3.06893	2.45796	1.61757
1.8426	2.48768	2.55136	1.34622
1.80488	2.88319	2.3718	1.71854
1.98408	3.33304	2.20962	1.41965
1.71762	2.48408	2.25694	1.51658
1.87873	3.58809	2.3936	1.56026
1.71506	2.94112	2.14145	1.49393
1.99866	3.07079	2.4519	1.62726
1.66661	2.81319	2.33325	1.5613
1.71571	3.31212	2.51928	1.24158
1.81197	3.09579	2.19327	1.49055
1.76604	3.24577	2.72148	1.48696
1.82499	2.75195	2.60051	0.761924
1.88179	2.7766	2.15164	0.892838
1.83786	2.93015	2.58991	1.02843
1.97826	2.99637	2.10062	2.45978
1.7696	2.83499	2.37388	2.30105
1.76389	3.27611	2.42122	2.44615
1.92969	2.98581	2.08722	1.27018
1.72459	2.30447	2.14497	1.10141
1.87155	2.23161	2.63037	1.46247
1.87594	1.53649	2.1203	1.18524
1.80347	0.547344	1.4141	1.29187
1.749	0.620802	3.07372	1.68793
1.59499	1.68128	3.24031	0.884834
1.71555	1.86834	2.6669	0.866139
1.72527	1.72464	2.92141	0.912977
1.83172	1.85727	2.45537	0.88208
1.94935	1.67132	2.48985	1.02222
1.75503	2.24685	1.00456	1.07046
1.74195	2.41079	0.942638	1.23636
1.98774	1.99787	1.00478	0.964287
1.8714	2.20884	0.929976	1.32655
1.70583	1.72628	1.03812	1.02143
1.91877	1.51806	0.996843	0.873948
1.82477	2.51262	0.899421	1.2605
1.75378	2.20386	1.0976	0.965776
1.62787	2.51561	0.947464	1.09306
1.79302	2.34363	0.974551	0.960309
1.98278	2.16714	0.977215	1.06255
1.80325	2.21398	1.01402	1.18648
1.86595	2.20828	0.958978	1.21421
1.97634	2.35964	1.04044	0.953147
1.82512	3.18777	0.998924	1.1994
1.91157	2.47526	1.03296	1.27553
1.83814	2.98547	0.922418	1.2077
1.99679	2.41193	0.950721	0.909406
1.70782	2.2016	0.916671	1.88494
1.84487	1.13181	0.965085	0.903495
1.78427	1.18287	0.970573	0.990309
1.73444	1.297	1.88311	0.968541
1.80167	2.24883	1.59816	0.927916
1.76203	2.57158	2.9989	0.895233
1.78652	2.46645	2.5615	0.883207
1.90412	2.40554	1.92438	0.897152
1.61073	2.15956	2.24969	1.45415
1.73705	2.52951	2.51806	1.12675
1.89245	2.755	2.3846	1.38612
1.78803	2.36974	1.2021	1.46634
1.67548	2.66762	1.21293	0.883306
1.878	2.48272	1.21222	0.832304
1.8877	3.05991	1.0259	0.923341
1.91931	2.54003	3.20521	0.972374
1.75232	2.06489	3.06494	0.828983
1.66025	1.80492	2.32394	0.85171
1.89419	2.25534	0.839142	1.84363
1.85963	0.875345	0.863678	1.78233
1.77962	1.01012	1.49514	1.75034
1.8378	1.00008	1.84388	1.01317
1.78579	1.10547	2.04607	0.936069
1.76472	0.837458	2.51543	1.11747
1.79525	0.865616	2.27451	1.1151
1.8615	0.809236	1.99343	1.11771
1.78476	0.84719	1.29566	1.118
1.8671	0.859727	1.96659	1.23963
1.84665	0.864115	1.7239	1.28422
1.99449	0.865847	1.82126	1.28437
1.64429	0.834667	1.90743	2.76491
1.92597	0.821076	2.23702	2.44885
1.68533	0.888289	2.57762	2.41472
1.70199	0.837999	2.7314	2.894
1.8958	0.77252	2.12065	0.641681
1.74126	2.78998	2.28467	2.45034
2.11159	2.71894	1.70876	2.2748
1.92808	2.85677	1.72931	2.44186
2.00669	2.88045	1.90107	2.61519
1.73145	2.68446	2.04711	0.899809
1.64505	2.88946	0.720184	0.83531
1.43864	2.75482	0.803798	0.86877
1.75076	2.50213	0.786934	0.843222
1.86938	1.0527	0.788432	0.841303
1.80899	2.37921	0.784955	0.857801
1.65287	1.97778	0.831319	0.885721
1.60127	2.2129	0.759191	0.781762
1.83121	1.88222	3.06601	0.800837
2.0646	2.03472	3.47389	2.99787
1.65531	2.40868	3.07863	2.33259
1.15184	3.42769	3.30425	2.24019
1.16186	2.96821	3.23779	2.99154
1.15342	3.05826	2.72864	2.99804
1.19167	2.63755	2.71153	2.3743
1.14071	2.14644	2.73027	2.42583
1.11026	2.92367	2.62527	2.2145
2.10887	3.06048	2.69045	2.17591
2.35835	2.66123	2.54488	2.46537
0.765119	2.69025	2.42947	2.55096
0.821667	3.34936	2.74915	2.33793
0.865218	2.60806	2.56379	2.12153
0.865518	2.59011	2.28478	2.17862
0.870595	2.52929	1.39226	2.42748
0.864626	2.43235	2.00498	2.52508
0.854073	2.54846	2.30319	2.73948
0.920931	2.6197	0.823155	2.58174
0.856841	2.46317	0.792625	2.58939
0.835919	2.57873	0.880145	2.56597
0.931949	2.68959	0.882633	2.39103
0.812801	2.42046	0.891779	2.61684
0.814732	2.67103	0.967223	2.04672
0.807365	2.58723	0.902568	1.71776
0.884268	2.68536	0.880725	1.60928
0.874112	2.75646	0.885855	1.92873
0.85207	2.3429	0.848179	1.74913
0.983148	2.91515	0.876069	1.73243
0.90213	2.6141	0.906095	1.64784
2.86551	1.58956	0.826827	1.53794
2.91094	1.74675	0.923279	1.23292
2.9408	2.58325	0.870556	1.34082
2.55932	2.29272	0.901164	1.44635
2.42137	2.65619	0.879705	1.53893
2.77074	2.77972	0.792932	1.57438
2.52848	2.61222	0.869112	1.51587
2.55186	2.56574	0.913933	2.41839
2.61391	3.31084	0.91806	2.61721
2.71077	2.5808	0.864442	2.07051
2.67675	2.45394	0.842696	2.34459
2.99836	2.5303	0.934738	2.10072
1.41167	1.87758	0.914915	1.13267
1.46997	2.09708	0.922966	1.01286
1.55473	2.61757	0.808515	0.997242
2.01253	1.87991	0.842363	1.42712
1.67852	1.85575	0.840748	1.59848
1.52142	2.55362	0.892908	1.90283
1.71532	2.82865	0.823801	1.94303
1.43849	2.48993	0.959606	1.07862
1.48454	1.63669	0.766145	1.31977
1.24132	1.89662	2.16377	1.25198
1.33786	2.19412	2.99911	1.39236
2.81074	1.7412	2.72265	1.58765
2.6063	2.23195	2.15744	1.52086
2.8593	1.45992	2.45516	1.46908
2.91736	4.07028	1.576	1.5304
2.75985	3.31654	2.69603	1.69392
2.24557	3.21208	2.53162	1.38177
2.81829	2.79618	2.43084	2.34513
2.69104	2.37275	2.48949	2.19087
2.43573	2.57519	2.55321	2.28252
3.03374	2.99879	2.4629	2.55724
3.18218	2.24884	2.14082	2.27286
3.49259	2.39312	2.58307	2.13258
2.57637	2.86806	2.5329	1.17875
2.76449	2.5118	2.61184	1.16352
3.04636	2.69158	2.37536	1.16095
2.47401	2.68389	2.84582	1.13135
3.41224	2.37967	2.01091	1.20451
2.81735	2.46201	2.17119	1.18895
3.3081	2.09653	2.92285	1.06253
2.95844	1.93868	2.48511	1.22338
1.67916	2.48868	2.69586	1.19308
1.87413	1.33302	2.50916	1.22632
1.89349	1.32655	2.3061	1.31713
2.76182	1.19003	2.59272	1.20401
3.17619	1.92728	2.83178	1.20802
1.23008	2.61777	2.39378	1.24701
1.93589	2.43869	2.41068	1.36335
1.9574	2.84692	2.37975	1.30243
2.8971	2.57835	2.94379	1.2753
2.67197	2.56989	2.69255	1.78721
2.5867	2.1562	2.30027	1.2171
2.11833	2.23096	2.58299	1.10955
2.23654	2.60367	2.18132	1.19905
2.25095	2.40781	2.90614	1.28532
1.97806	2.28201	2.70866	1.14812
2.06892	1.87618	2.47078	1.32998
1.96814	2.80947	3.08636	1.16589
1.2997	3.25127	2.47793	1.36522
1.88378	2.81159	2.41153	1.15648
1.73702	3.55564	2.18198	1.14187
1.41183	2.91977	2.16311	1.14793
1.85197	3.21491	2.40238	1.34578
1.73736	3.36992	2.3883	1.28006
1.94558	2.35328	2.32117	1.38672
1.74061	2.61753	2.30024	1.57003
1.51534	2.78881	2.87189	1.69377
1.42557	3.03874	2.32301	1.7099
1.59021	2.67431	2.59373	1.96401
1.54056	2.75116	2.17961	1.31148
1.05177	3.10487	0.834449	1.48284
1.10314	3.1285	0.832706	1.58653
1.09593	3.16377	0.837645	1.88405
1.18105	3.44205	0.902825	1.77878
1.03172	2.89952	0.959799	1.41313
1.16936	1.20717	0.931348	1.11668
1.12898	1.15262	0.93371	1.60967
1.16258	2.79875	1.00879	1.6793
1.19195	2.77458	0.895282	2.03833
1.09241	2.51087	0.889075	0.826037
1.15334	2.38701	0.829316	0.754621
1.14959	2.30023	0.909063	2.11857
1.16429	2.45364	0.986557	2.12466
1.14321	2.5116	0.962778	2.19075
1.21216	2.69694	0.931151	2.0192
1.14341	2.52477	3.53777	2.25089
1.1122	3.02515	3.54162	2.12809
0.9625	2.46036	3.26989	2.26907
1.96522	3.00055	3.07958	2.1339
2.10453	2.60292	3.25998	1.97657
2.19412	2.64217	2.98692	1.9919
2.85035	2.3979	3.67556	2.04901
2.53417	2.58471	2.94623	2.46613
2.7668	2.5836	3.164	2.21911
2.51903	2.83418	3.17033	2.25261
3.00403	3.3526	3.63729	2.3775
3.18016	2.07737	3.83963	2.32528
3.26879	1.96029	4.3609	1.96768
3.06137	1.94179	2.45517	2.02196
2.34574	1.81293	2.50013	2.09585
2.19432	1.86545	2.97178	1.98491
2.89121	2.59257	2.92593	2.34334
3.1566	2.4425	2.75148	1.89833
2.59179	4.31927	2.81132	2.17784
2.579	3.23422	1.98907	2.13778
3.02023	2.75994	2.62316	0.907288
3.06748	3.1141	3.81621	0.925971
2.98584	3.11079	3.68731	0.86178
3.27345	2.98543	3.01182	0.849271
2.85035	2.82455	3.32584	0.928172
2.53417	2.21776	1.0112	0.876029
2.7668	2.24834	1.04039	0.604241
2.51903	2.20526	1.11282	0.685483
3.00403	2.17966	1.12649	0.845894
3.18016	2.22312	1.2226	0.738057
3.26879	2.07781	2.70835	0.807614
3.06137	2.25032	2.70069	0.954373
2.34574	2.49757	2.81017	1.95138
2.19432	2.14974	2.66207	1.5763
2.89121	2.49772	1.17854	1.78273
3.1566	2.32602	1.86436	1.84494
2.59179	2.24645	1.13202	1.65254
2.579	2.0057	1.54136	0.283799
3.02023	2.36729	1.24838	1.79133
3.06748	2.38398	1.08972	1.90561
2.98584	2.29182	1.22752	1.76353
3.27345	2.26205	0.938757	1.59002
1.36813	2.43082	1.07969	1.01452
0.944002	2.31087	0.996743	0.962503
0.930501	2.36665	1.59304	1.36955
1.02175	2.4536	1.8829	1.06937
1.0685	2.22439	0.65006	1.51656
1.12706	2.13679	0.908876	1.90199
1.19382	2.16923	1.08417	2.24086
0.776337	2.11629	0.961785	2.0189
0.840981	1.97439	0.881009	1.72347
0.822112	2.33554	0.927457	1.85915
0.879221	2.27551	0.921116	1.60537
0.840467	2.20925	0.937629	2.14204
0.816539	2.53277	0.947571	1.65139
0.788832	2.2898	0.879322	1.06269
0.838795	2.4254	0.851581	1.34231
0.811713	2.14049	0.967663	0.834604
0.829808	2.24644	0.923158	0.974335
0.765842	2.6396	0.794168	1.18576
0.848699	2.19599	0.906128	0.435553
2.4408	2.31408	0.884859	0.469639
2.56201	2.54672	0.93089	0.518982
2.31844	2.36255	0.919149	0.454313
2.26665	2.13761	0.921355	0.466389
2.59929	2.47775	0.854407	0.503122
2.64194	2.37288	0.895653	0.589724
0.898624	2.26558	0.911604	0.501264
0.905519	2.49746	0.917583	0.816967
0.839382	2.48954	0.966779	0.929786
0.908787	2.47152	0.920228	0.805086
0.822736	2.52628	0.878063	0.803642
0.86548	2.60472	0.908151	0.798135
0.880834	1.92393	0.710759	0.798468
0.845992	2.31838	0.782781	0.800767
0.845157	2.6482	0.73355	0.881659
0.93178	2.15532	2.35114	1.03894
0.982127	2.17788	3.11807	0.947861
0.941628	2.39554	2.62773	1.27133
0.942769	2.4498	2.48057	0.853752
0.902163	2.31452	2.82045	0.881211
0.945322	2.27384	3.08845	1.12116
0.877467	2.49408	3.04753	1.30157
0.866125	2.29812	2.94849	1.11904
0.878378	2.25365	3.64402	1.01315
0.93889	2.23019	2.95345	1.28139
0.837399	2.20478	3.07354	1.51025
0.91831	2.4222	0.66731	1.49828
0.931223	2.74341	0.861533	1.53213
0.937232	2.27687	0.855338	1.50374
0.893783	1.7755	0.95349	1.62871
0.951276	1.568	0.935275	1.53721
0.913892	1.8018	0.813038	1.67456
0.924508	3.31029	0.81017	1.97975
0.967669	3.30816	0.865144	2.11813
0.960929	3.58544	0.836433	2.05343
0.916859	3.04363	0.879979	2.0263
0.967734	3.483	0.883387	2.30502
0.852832	3.20666	0.894823	1.67414
0.866809	2.3179	0.925823	1.20947
1.016	3.60834	0.899955	2.28382
0.892609	2.69384	0.947798	1.9294
0.943043	3.73505	0.953806	0.750344
0.868068	2.99732	0.879671	0.887387
0.864203	2.56372	0.870216	0.988892
0.893116	3.71459	0.992592	0.939714
0.906194	1.61736	0.903013	0.856342
0.95303	1.3856	0.919732	0.835018
1.1867	1.79845	0.993178	0.957965
1.22378	1.82604	0.901496	1.80814
1.15893	1.64	0.888035	1.67796
1.2319	1.74388	0.982865	1.91467
1.18671	1.70045	1.01437	1.7661
0.86005	1.60771	0.816049	2.01333
0.815286	1.73116	0.930753	2.06266
1.00138	1.88056	1.04354	1.6503
1.0042	1.79938	0.943558	1.74872
1.09806	1.60827	0.942106	1.50851
1.00603	1.67851	0.987576	2.01893
1.09151	1.71485	1.06253	2.08995
1.09344	1.513	1.04257	1.98649
1.12863	1.33215	1.02482	2.0418
1.15209	1.45584	1.02738
1.19322	1.76572	1.11379
1.07649	1.6821	1.06459
1.21206	1.96809	1.15932
1.08718	1.77613	1.15322
1.02206	1.64724	1.05823
1.10811	1.60454	1.03152
1.17665	1.57139	1.12893
1.22049	1.95335	1.0076
1.20782	1.45926	1.07612
1.23706	1.60282	1.07959
1.1837	1.44029	0.979311
1.18555	1.73842	1.08686
1.22548	1.96654	0.993663
1.33	1.95057	1.17033
1.31242	1.96153	0.994309
1.2976	2.29926	1.09885
1.20709	1.98716	1.03927
1.3065	2.23	1.07562
2.13803	1.93724	1.15708
2.60042	2.90494	1.26408
2.30251	3.06036	1.20084
2.05895	2.8091	1.12872
2.35156	1.66077	1.13327
2.24592	1.54209	1.06867
2.31991	1.34564	1.09457
1.05444	1.47433	1.05218
0.997801	1.57403	1.07997
0.976997	1.35422	1.00057
1.12061	1.3532	1.09656
0.993049	1.38247	0.967706
1.01816	1.33331	1.13767
1.01203	1.45508	1.1009
1.09651	1.37215	1.12873
0.963689	1.46475	1.16945
1.00755	1.48663	0.980397
1.02018	1.51127	0.927133
0.990095	1.76522	0.976788
1.00422	1.63976	0.92975
1.00401	1.99946	1.02701
0.973797	1.84628	0.848293
1.04011	1.73491	1.02095
0.967848	1.94811	0.961234
1.02012	1.90563	0.971828
1.02489	2.11563	0.963725
0.916524	3.0757	0.967017
1.06828	3.37941	0.941418
1.01282	2.02255	0.924281
0.982043	2.57793	1.02062
1.04494	2.30951	0.947129
1.11023	2.7534	1.00133
1.02738	2.79434	0.897441
1.02662	2.37568	1.11028
2.42567	2.54304	1.13575
2.17856	2.5019	1.09263
2.32237	2.45928	1.16523
2.35711	2.31947	1.033
2.04875	1.78213	1.00263
2.28929	1.4569	0.848041
1.96771	1.88406	0.950075
2.01384	1.84661	0.923058
2.03158	1.74664	0.956731
2.1285	1.81168	1.0034
2.04843	1.85648	0.973314
1.91452	1.54187	0.972985
1.91733	1.69924	1.04739
2.24535	1.92041	0.823921
2.10966	1.76049	0.770955
2.45567	1.54847	0.92292
1.94835	1.88624	0.918206
2.69755	1.82246	0.872296
2.38317	1.9396	1.69882
2.57264	1.71236	2.55479
2.55402	1.61636	1.73716
2.24364	1.83406	2.62459
2.61216	2.15327	2.35686
2.59943	1.8608	1.2606
2.76215	1.83924	0.897411
2.47699	1.87451	0.962287
2.55486	2.27045	0.927977
2.02885	2.92525	0.959671
2.21156	2.79408	0.984666
1.93777	2.73228	0.889666
2.43728	2.74406	0.86332
2.57874	2.66487	0.990044
2.37966	2.87645	0.971328
2.40418	4.50685	0.955487
2.26937	3.10607	0.910918
2.07232	3.02564	0.907588
2.21069	2.85444	0.955484
2.28436	3.25602	0.942123
2.15429	3.32422	0.951936
2.75375	4.32079	1.19855
2.23522	3.24403	1.34074
2.12526	3.73779	0.924776
2.18289	3.51384	0.881688
2.05977	4.15817	0.925423
2.16196	5	0.967222
2.33921	5	0.855351
2.30938	3.62597	0.987407
2.20202	3.55429	1.10943
2.25607	5	0.990353
1.76797	3.35775	1.87393
2.11842	3.85288	1.65383
1.9895	4.17529	1.78683
2.35518	4.83291	1.75393
1.18554	3.45924	1.72015
1.19467	3.77412	1.70982
1.64739	3.50321	1.65145
1.82582	2.87402	1.69972
1.7025	3.52215	1.42726
2.41868	2.99173	1.51983
2.06996	3.6014	1.62137
2.05554	3.71281	1.93347
2.11048	4.41258	1.94689
2.02067	3.82177	1.7944
3.0334	3.47715	2.13342
3.05235	3.51011	1.16878
3.48818	4.02189	1.08106
3.23184	4.97132	1.25334
3.35288	3.56157	1.17375
0.917717	3.43528	1.23082
2.88141	3.84946	1.27366
0.514924	3.56256	1.67537
0.50543	3.92867	2.24179
0.504486	2.84829	2.259
0.478944	3.02943	2.06739
0.524043	3.10425	2.60368
0.476096	2.64234	2.38297
0.513475	2.8982	2.28799
0.578765	1.83027	2.20675
0.521009	1.93501	2.15864
2.61083	2.37269	3.15038
2.72648	3.12218	2.76566
2.52489	3.64556	2.52053
3.07287	2.12599	2.54265
1.7109	2.55694	2.4586
1.47282	2.55682	2.25268
1.45394	3.51872	2.53329
0.31024	2.67783	2.01748
1.78278	2.71254	1.89329
1.83184	2.2354	1.87134
2.10377	2.82332	1.86308
1.7686	2.64614	1.50284
1.78323	2.79331
2.21711	2.49734
2.05586	2.34749
2.30643	2.36349
1.81897	2.37882
1.77742	2.61597
1.76734	2.59741
1.71317	2.60017
1.73835	2.88703
1.93067	2.48073
2.14384	2.88772
1.85425	2.51079
1.53002	2.53274
1.68773	2.72346
1.48705	2.82813
1.87007	2.83033
1.64562	2.97503
1.46984	3.31194
2.92622	2.2037
3.28555	2.78633
3.0918	3.00349
3.50167	2.43486
2.92371	3.08967
3.2909	3.13857
3.10834	2.90115
3.08232	3.42181
3.04757	2.99032
2.71428	3.42973
3.19042	2.68533
3.21229	2.02857
3.45401	2.78309
2.79348	2.27578
2.65346	2.96642
2.59869	2.53298
2.92194	2.76852
3.28954	2.17748
2.81711	2.25786
2.95519	2.51739
2.57035	2.08287
2.53916	2.48983
2.53908	2.36867
2.77495	2.24083
2.6896	0.857059
3.53346	0.795142
2.99398	0.854325
3.17161	0.85882
2.96951	0.84275
2.80555	0.795062
2.97498	0.845196
2.72169	0.822134
3.38016	0.773466
3.00899	0.763385
1.51714	0.935095
2.42991	0.789686
2.8923	0.803185
2.61803	0.872629
2.35411	0.806995
2.83296	0.845002
2.19232	0.852128
2.86639	0.830908
2.73595	1.69284
3.16367	1.41143
2.59896	2.17578
3.48511	0.87642
3.04901	1.32179
2.63781	0.794155
2.6916	1.09714
2.83711	1.06015
2.72771	1.6588
2.79976	2.38279
2.6656	2.67997
1.0585	2.71542
2.32028	2.9767
2.2809	2.09982
2.30534	3.99179
1.69931	2.75014
1.63487	2.96071
1.86808	2.85554
1.98387	2.57847
1.75923	2.66273
1.77989	2.78948
1.88693	3.1061
1.71737	3.4238
1.82903	2.50508
1.86539	3.37383
1.48433	2.71017
1.68243	0.841516
1.70023	0.840649
1.71679	0.982491
1.89407	1.00904
1.64548	0.935227
1.64278	0.664
1.78252	1.1283
1.72375	3.0869
1.63698	3.571
1.64661	2.28311
1.7582	2.52501
1.8753	2.58663
0.839235	2.4237
1.01427	2.56674
1.98352	2.72372
2.2102	2.65774
2.63353	3.15372
2.55345	2.708
2.33613	3.04565
2.34317	2.77221
2.22116	2.27674
2.38761	2.42737
2.37289	2.65907
2.57665	2.89571
2.29194	2.63971
2.31497	2.55372
2.18949	3.16809
2.41156	2.46574
0.8344	2.44761
1.75411	2.86291
2.01344	2.75177
2.57291	2.72955
2.437	3.02007
2.19561	2.58537
2.69778	2.48688
2.11716	2.5722
2.56953	3.35343
2.76531	2.60607
2.18575	3.0813
2.79569	2.63963
2.10284	2.91684
2.27297	2.5048
2.24125	2.46801
2.41174	2.64441
2.45148	2.68843
2.15599	2.58506
2.07985	2.52309
2.07085	2.69515
1.60408	2.57058
2.0328	2.64025
1.98592	2.63158
1.84836	2.64
2.51353	2.72866
2.4032	2.54692
2.43762	2.45064
2.41838	2.96421
2.67863	2.63318
2.50324	2.32372
1.92557	2.8189
2.45039	2.6486
2.0132	2.82792
1.8099	2.80343
2.79564	2.70757
2.69285	2.176
2.68077	2.69344
3.56497	2.83227
3.4795	2.94853
2.72458	2.84344
2.80742	2.86111
3.37528	3.52627
3.28463	3.41033
3.04091	3.05063
2.99295	2.42614
2.90731	3.13923
3.15002	2.82039
3.26751	2.72074
3.11867	3.17699
3.07926	3.33176
2.75801	3.30911
3.60359	2.49521
2.31135	1.98022
2.50448	2.13365
2.28762	2.58585
2.55793	2.68828
2.02324	2.96251
1.9878	2.16042
1.90762	1.96481
2.41842	3.35487
2.32105	1.08809
2.26864	0.9613
2.96074	0.734302
2.61244	1.3892
2.83731	2.78165
2.78478	3.48728
2.85722	3.5122
2.68679	2.84565
2.80844	2.85866
2.60763	3.38921
2.29134	2.96075
2.7034	2.76469
3.07682	2.24923
2.90691	2.6507
2.81628	2.71139
2.56665	3.38671
2.7686	3.70054
2.34235	2.07841
2.61901	3.84874
2.69509	3.79012
2.2533	3.14214
1.7491	3.68825
3.1683	3.2386
2.10546	3.62569
2.22659	3.18475
2.40021	3.20639
2.63232	2.84583
2.03895	3.25529
2.03278	2.74826
2.80674	3.43165
2.0751	2.1026
2.31807	2.00212
2.0247	2.02742
2.75303	2.31092
2.35291	2.67916
2.32035	2.5145
2.52578	3.3093
1.9304	3.15181
2.74745	3.26833
2.33065	2.12531
1.88363	2.21256
2.00265	2.04416
2.07917	2.38689
2.78244	2.69713
3.23811	2.63819
0.858977	2.65533
0.854623	2.42594
0.845843	2.07318
2.4399	2.28294
2.00814	2.03881
2.19955	2.15739
3.21556	2.03489
2.79659	1.90804
2.52087	1.79383
3.30317	2.07911
2.85027	3.41411
3.60332	1.58212
2.80774	1.82784
1.99931	1.46411
1.91876	2.2313
2.06055	2.54522
2.18914	2.75533
2.18166	2.76429
2.2322	2.77738
0.927909	3.07584
0.918266	3.46695
0.994322	3.17815
0.960667	1.67543
0.844791	1.92186
0.959288	2.67746
0.91207	2.28902
2.2944	2.7857
0.578341	2.47791
0.602535	3.17997
0.59601	2.53798
0.582863	3.26038
0.58714	2.80676
0.526485	2.43525
0.582272	2.80392
0.599864	3.34814
0.566249	2.77555
2.9982	2.97742
1.95943	2.75241
2.1448
1.64106
1.68435
1.6692
1.53887
1.66546
1.54709
1.63672
1.34386
1.52374
1.44559
1.47765
1.7744
1.77636
1.46993
1.5142
1.66215
1.91682
1.66451
1.71278
1.45419
1.56097
1.93552
1.61306
1.6269
1.61734
1.7513
1.60748
1.53889
1.66756
1.89275
1.83742
1.7121
1.73232
1.64529
1.46473
1.581
1.79425
1.80861
1.68231
1.94137
1.77323
1.73306
1.62879
1.85717
1.70048
1.68259
1.66974
2.62117
2.87318
2.15346
2.4962
1.85675
1.7234
1.54781
1.59753
1.55165
1.97595
1.83592
1.83168
2.2859
1.9742
1.2088
2.43072
2.1933
2.64187
2.20933
2.34265
2.84648
2.68112
3.08595
2.84454
2.80641
2.80455
2.89701
2.33511
3.01048
2.71024
2.81116
2.36025
2.86736
2.68812
1.27994
1.24459
1.15456
3.2003

## Sheet: Fig 3a
Fig 3a: FCS curves of WT EGFR (dots) were fit (solid lines) to extract a diffusion time
WT EGFR, noEGF				WT EGFR, with EGF				WT EGFR, with EGF and Cetuximab
lag time (s)	data	fit		lag time (s)	data	fit		lag time (s)	data	fit
2.5166e-05	1.03804	1.00004		2.5166e-05	1.08312	1.00003		2.5166e-05	0.98703	1.00002
2.936e-05	1.06244	0.998297		2.936e-05	1.03628	0.997225		2.936e-05	1.07083	0.997916
3.3554e-05	1.05755	0.996558		3.3554e-05	1.0082	0.994439		3.3554e-05	1.00228	0.995824
4.1943e-05	0.935639	0.993098		4.1943e-05	1.07582	0.988912		4.1943e-05	0.967988	0.991666
5.0332e-05	1.12583	0.989662		5.0332e-05	0.975427	0.983448		5.0332e-05	1.03275	0.987542
5.872e-05	1.00392	0.986249		5.872e-05	0.975427	0.978046		5.872e-05	0.9756	0.983453
6.7109e-05	0.945396	0.98286		6.7109e-05	1.00702	0.972702		6.7109e-05	1.1013	0.979397
8.3886e-05	1.01854	0.976151		8.3886e-05	0.982727	0.962192		8.3886e-05	0.937518	0.971386
0.00010066	0.947821	0.969533		0.00010066	0.936795	0.951912		0.00010066	0.933723	0.963505
0.00011744	1.02708	0.963001		0.00011744	0.929921	0.941849		0.00011744	0.966091	0.955749
0.00013422	0.921013	0.956556		0.00013422	0.896139	0.932001		0.00013422	0.996561	0.948117
0.00016777	0.907591	0.943923		0.00016777	0.885268	0.912923		0.00016777	0.952764	0.933217
0.00020133	0.912478	0.931614		0.00020133	0.853191	0.894619		0.00020133	0.888956	0.918774
0.00023488	0.88443	0.919623		0.00023488	0.832783	0.87705		0.00023488	0.857537	0.904776
0.00026844	0.91918	0.907931		0.00026844	0.819515	0.860166		0.00026844	0.919426	0.891193
0.00033554	0.876811	0.885417		0.00033554	0.804808	0.828315		0.00033554	0.880869	0.865225
0.00040265	0.879255	0.863982		0.00040265	0.770226	0.798775		0.00040265	0.81898	0.840724
0.00046976	0.823769	0.843552		0.00046976	0.730689	0.771307		0.00046976	0.821373	0.817573
0.00053687	0.790851	0.824059		0.00053687	0.716035	0.7457		0.00053687	0.801383	0.795664
0.00067109	0.778058	0.787636		0.00067109	0.675539	0.699362		0.00067109	0.753295	0.755192
0.00080531	0.752759	0.754274		0.00080531	0.640157	0.658556		0.00080531	0.726405	0.718642
0.00093952	0.724711	0.723604		0.00093952	0.6003	0.622351		0.00093952	0.648558	0.685472
0.0010737	0.687984	0.695317		0.0010737	0.578347	0.590016		0.0010737	0.648795	0.655239
0.0013422	0.627036	0.644822		0.0013422	0.533481	0.534672		0.0013422	0.595122	0.602111
0.0016106	0.577192	0.601125		0.0016106	0.495862	0.489084		0.0016106	0.545373	0.556982
0.001879	0.521724	0.562926		0.001879	0.460108	0.450873		0.001879	0.506213	0.518161
0.0021475	0.498491	0.529238		0.0021475	0.438474	0.418374		0.0021475	0.463257	0.484402
0.0026844	0.462824	0.472581		0.0026844	0.386686	0.366097		0.0026844	0.440701	0.428609
0.0032212	0.44297	0.426792		0.0032212	0.356463	0.325897		0.0032212	0.389895	0.384397
0.0037581	0.416988	0.389008		0.0037581	0.32405	0.294022		0.0037581	0.353948	0.348496
0.004295	0.389335	0.35731		0.004295	0.306151	0.268141		0.004295	0.326216	0.318773
0.0053687	0.332843	0.307119		0.0053687	0.260433	0.228694		0.0053687	0.294905	0.272439
0.0064425	0.305783	0.269177		0.0064425	0.234952	0.200068		0.0064425	0.252143	0.237997
0.0075162	0.28715	0.239505		0.0075162	0.21027	0.178374		0.0075162	0.233232	0.21141
0.0085899	0.238186	0.215674		0.0085899	0.190976	0.16138		0.0085899	0.214751	0.190277
0.010737	0.181677	0.179802		0.010737	0.15885	0.136514		0.010737	0.166704	0.15884
0.012885	0.155353	0.154104		0.012885	0.137392	0.119231		0.012885	0.139665	0.136599
0.015032	0.125957	0.134831		0.015032	0.11822	0.106565		0.015032	0.115554	0.120077
0.01718	0.119219	0.119847		0.01718	0.108624	0.0969005		0.01718	0.0866361	0.107329
0.021475	0.111139	0.0981248		0.021475	0.0926062	0.0831886		0.021475	0.089282	0.0890112
0.02577	0.0878971	0.083181		0.02577	0.0816082	0.0739776		0.02577	0.0711961	0.0765292
0.030065	0.0672157	0.0723084		0.030065	0.0676475	0.0674024		0.030065	0.0654773	0.0675164
0.03436	0.04935	0.064068		0.03436	0.0558502	0.0624974		0.03436	0.0528191	0.0607283
0.04295	0.0436828	0.0524604		0.04295	0.0444526	0.0557178		0.04295	0.0340475	0.0512376
0.05154	0.0357768	0.0447282		0.05154	0.0332414	0.0512982		0.05154	0.0380843	0.0449692
0.06013	0.0495656	0.0392462		0.06013	0.0255577	0.0482191		0.06013	0.0425373	0.0405557
0.068719	0.0329163	0.0351806		0.068719	0.0230107	0.0459687		0.068719	0.0367538	0.0373014
0.085899	0.0161808	0.0295987		0.085899	0.0126894	0.0429317		0.085899	0.0405944	0.0328641
0.10308	0.0132573	0.0259879		0.10308	0.0127267	0.0410045		0.10308	0.0279651	0.0300159
0.12026	0.00941215	0.0234881		0.12026	0.00331657	0.0396902		0.12026	0.0259077	0.0280561
0.13744	-1.39488e-05	0.0216702		0.13744	2.23992e-06	0.038746		0.13744	0.0232865	0.026638

## Sheet: Fig 3b
Fig 3b: Percent change in hydrodynamic radius from FCS curves in the presence of EGF relative to in the absence of EGF (dots) as a function of salt concentration
% change in radius	Salt concentration (M)
22.3214	0.137
16.1891	0.411
12.2283	0.685
4.29553	1.037

## Sheet: Fig 3c
Fig 3c: smFRET donor fluorescence lifetime histograms for JMneu EGFR in POPC-POPS bilayer without ligand (top); with 1 mM EGF (second); with 1 mM epigen (bottom).
JMneu EGFR in 30% anionic membrane
no EGF	EGF	Epigen
2.65045	1.09355	2.55072
2.08372	1.16914	2.67477
2.1272	1.20768	3.05183
0.927462	1.05749	2.70971
0.992815	1.16359	2.74386
0.886306	1.12946	2.93716
0.934872	1.15937	2.50773
0.921172	1.14239	2.71612
0.941753	1.10453	2.78271
0.98555	1.09702	1.4187
1.04833	1.1113	3.97425
1.10677	1.06289	4.01252
1.02426	1.13679	2.69889
0.9211	1.16494	3.34657
1.02158	1.13413	1.6467
0.98286	0.860933	3.1058
1.02042	0.817465	3.65632
1.00056	0.917372	2.9964
1.0222	0.850653	2.84618
0.976408	0.879141	2.87696
0.938567	0.880547	2.67757
1.01443	0.883428	3.05818
0.950327	0.861324	3.27594
0.996384	0.845398	2.66401
1.06	0.854703	3.05537
2.9102	0.824202	3.23805
3.13611	0.860041	3.06946
2.28136	2.4842	3.05024
2.03788	2.10615	3.09005
0.99894	2.08101	2.79857
2.12781	2.24051	3.00544
2.31427	2.37563	3.17032
2.19311	2.19266	2.65674
1.88987	2.12711	3.37225
2.10699	2.78332	3.0096
2.82066	2.10218	2.85629
2.5172	2.40178	3.66728
2.41872	3.0992	2.36125
2.17194	3.01359	1.95583
2.48023	3.3432	2.14005
2.34425	2.33165	1.92178
2.29288	1.68624	2.7034
2.26105	1.21599	2.86329
2.24681	1.63134	2.72193
2.23661	1.7298	2.80763
2.01798	1.80889	2.81707
2.01338	1.67463	2.58656
2.32036	2.86804	2.87657
2.19621	2.24245	1.84353
2.33296	2.7596	1.94214
2.10839	2.87944	2.03197
2.39103	3.34243	1.87083
2.34851	3.19623	2.07978
2.70211	2.80678	1.76369
2.74551	2.90198	1.79686
2.18497	3.35171	1.92895
2.20212	2.68766	1.96999
2.44396	2.70061	1.82567
2.32539	2.67449	1.8377
1.43492	2.66487	2.16269
2.09003	2.53907	1.87426
2.21102	2.81631	1.79856
1.4493	2.76905	3.2443
1.24515	2.60465	0.90463
1.40924	2.67753	1.04768
1.53092	2.74094	0.929197
1.35078	2.90945	0.911878
1.34753	0.976132	0.963277
1.33538	1.05288	0.987254
1.23276	1.01434	0.95214
1.34316	1.04519	0.96681
1.36136	1.0173	0.900477
1.39337	1.49864	0.971442
1.2502	2.33862	0.911672
3.02769	2.51424	1.00876
2.9885	2.12899	0.937224
2.19514	2.72429	0.944556
2.20264	2.24277	0.97553
2.42357	2.58638	0.975294
2.1959	2.47689	1.00613
1.77756	2.38905	1.00754
2.21791	2.9691	0.917315
1.91022	2.28416	2.3429
1.75917	2.7147	1.43824
2.32756	2.72443	1.38437
2.88149	2.8383	1.54264
2.66782	2.65051	1.37564
2.54254	2.5914	1.54174
2.87884	2.10602	1.04819
2.74999	2.75135	1.40982
2.55885	2.83838	1.48435
2.66879	1.88147	1.59349
1.7902	1.80928	2.60756
2.47504	1.84282	1.951
2.41875	1.87343	2.23136
2.82498	1.96318	2.77071
2.73468	2.05415	1.10411
2.87993	2.00957	1.06856
2.62875	1.78531	1.09396
2.46594	1.78985	1.10456
2.70281	1.6107	1.13403
2.95556	2.14307	1.06466
2.12358	1.81987	1.18482
2.07312	1.79994	1.03422
2.36025	2.10791	1.10494
2.14229	1.81778	1.1027
3.17983	1.87768	0.962435
3.12732	1.74231	0.956709
2.53763	1.90167	1.89742
2.86258	1.71486	1.87301
3.53399	1.69802	1.96897
2.6939	1.88492	2.16543
2.87749	1.59871	2.19507
3.03236	1.9943	1.80602
2.51027	1.8455	3.0741
2.15965	1.85584	1.45548
2.93361	1.68879	1.66047
3.58618	1.89852	1.48356
3.08888	1.85518	1.50877
3.72545	1.59919	2.07786
2.65314	2.04418	1.89295
3.15004	1.95294	1.95444
3.19021	2.11381	2.54326
2.66386	1.89161	1.6569
2.55236	2.75805	2.5857
2.18954	2.29554	1.93649
2.4423	2.42655	2.10777
2.63824	2.01588	3.96473
3.04226	1.4877	3.05646
2.78001	2.1253	2.6379
1.93557	2.1894	2.99174
2.711	3.21311	2.71664
2.26418	2.69456	2.98867
2.56017	3.06008	2.57368
2.0986	3.10317	3.07188
2.50052	3.01869	2.73363
2.73355	2.57849	2.58778
2.26833	2.71021	2.47233
2.38432	2.64362	3.27295
2.53627	2.83657	2.85047
2.22282	2.69216	2.78135
2.53259	2.45075	2.71971
2.37438	2.61979	2.97353
2.27512	2.98466	3.13479
2.85718	2.84959	2.92664
2.54823	2.74917	2.43108
2.66568	1.99884	2.83486
2.16442	2.82077	2.75725
2.70428	2.75433	3.18102
2.74351	2.73158	2.6926
2.82007	3.11213	2.60235
2.72923	3.07591	2.61423
2.81616	1.97496	2.86866
2.63874	1.69736	2.83557
2.72527	1.93882	2.60906
2.27761	1.65982	2.85876
2.21504	1.79608	2.30782
2.17618	1.76123	2.9645
2.23357	1.67857	2.81776
2.49393	1.88197	3.37141
2.51808	2.69506	2.91162
2.61408	2.74381	3.09097
2.79643	3.22536	2.99093
2.35939	3.10381	2.61515
2.82151	2.71776	3.23336
2.20961	2.70641	2.85601
2.37206	2.82849	3.37771
2.95014	1.97714	3.03181
2.80266	2.63104	2.2591
2.25075	2.36406	2.04948
2.74822	2.0947	1.84556
2.57498	1.38021	1.5842
2.35349	1.16591	2.70478
2.60542	1.14525	2.8287
2.56435	1.34788	2.98957
2.37705	1.41241	2.80068
2.36878	1.36381	2.85121
2.79145	2.12908	2.2074
2.77256	2.32349	2.66105
2.57351	2.36477	2.27523
2.45754	2.45342	2.69614
2.66919	2.21601	2.986
2.42533	2.85738	2.62425
3.35877	2.51992	2.79249
2.78718	2.5527	2.97552
2.51673	2.41	2.3443
2.91096	2.84929	3.75617
2.74751	2.9072	2.55284
0.925279	2.77744	2.98395
0.95914	2.64752	2.94809
1.06325	3.50445	2.48177
0.91097	2.1994	2.42525
0.953406	3.1274	2.22008
2.09228	3.47539	2.24181
2.21967	3.14114	2.68506
2.11007	3.1804	2.06738
2.2276	2.61253	0.76195
1.78955	2.6329	1.2201
2.07263	2.92231	1.07538
2.12314	2.40847	0.847024
1.80009	2.38639	0.825516
2.38905	2.80346	0.827603
2.17195	2.76095	0.861141
1.95532	2.85098	0.819182
2.01649	2.55567	0.913342
2.0745	2.57105	0.830953
2.13687	2.68044	0.838389
2.28175	2.62473	0.846358
1.83925	2.59278	0.894345
2.48129	2.67611	2.99648
2.22725	2.56416	2.96669
2.52231	2.93525	1.17763
2.2073	3.14242	1.23945
2.53789	2.56131	1.18495
2.64209	2.16431	1.32379
2.30535	1.99053	3.42593
1.75247	2.32741	2.43427
2.44556	1.87831	2.4517
2.20535	1.96768	3.26444
3.23356	2.25993	2.60141
2.52202	3.1254	1.15475
2.81912	2.84475	1.02616
2.6171	2.62712	0.92484
2.63481	2.96943	2.645
3.02926	2.87566	1.14566
2.81079	2.50981	1.13222
3.00843	2.99535	1.04869
2.46445	2.69997	1.43934
2.65747	2.37393	1.45187
2.49429	2.42337	1.50544
2.38388	2.66681	1.57712
2.84744	2.19179	1.71194
2.75875	2.39912	1.42547
2.5458	2.24109	1.60667
2.58009	3.3497	1.55089
2.32878		1.37851
2.80687		1.25151
2.9746		1.42312
2.69949		1.37447
2.39318		1.38559
3.03651		1.21142
3.13079		1.26829
2.49344		1.35535
2.77147		1.36416
2.92722		0.658499
3.16773		2.89857
2.44478		3.65154
2.44381		3.9121
2.93065		2.91772
2.41923		2.88723
2.81125		3.31336
2.44309		2.04038
2.34913		2.09017
2.8165		2.08627
2.72961		2.48027
2.77125		2.33589
2.50444		2.20174
2.67656		2.60247
2.74152		2.38469
2.42985		2.48028
2.73309		2.4802
2.08589		2.56723
2.16677		2.4944
2.66371		2.98152
2.70515		2.89837
1.92786		3.22705
2.10365		2.66263
1.68074		2.78062
2.10596		2.84862
2.37457		2.8105
2.85571		2.76826
2.03305		2.62826
2.048		3.72223
1.87699		3.31349
2.06812		2.90492
2.03701		4.4654
2.12331		2.08114
2.77203		2.32024
3.02491		2.36
2.66799		2.01455
2.24853		2.36459
1.77986		2.48259
2.32963		2.36474
2.40095		2.25789
2.84172		2.67649
2.04932		2.61353
2.11741		2.75173
2.299		2.80472
2.56468		2.59072
1.9949		2.90392
2.02861		1.13652
1.75025		1.08941
1.77549		1.16657
1.68346		0.947984
1.75619		2.85677
1.02562		3.06342
1.01158		3.0461
1.65426		3.26701
1.83522		2.91844
1.43715		2.81681
1.84139		3.29197
2.04837		3.41655
1.84305		2.93925
2.14485		3.41035
2.00842		3.74192
1.4112		3.34536
1.90389		2.763
1.91426		2.42386
2.03062		2.98352
2.57513		2.42964
2.13729		3.23892
2.33866		2.82812
2.6869		2.57241
1.519		3.17843
2.38759		3.67443
2.34993		1.15566
2.8383		1.0594
2.83074		0.982859
2.46933		1.18897
2.45048		1.16399
2.38936		1.68902
2.4775		1.06425
2.5396		1.70102
2.85466		1.78924
2.4043		1.61761
2.32583		1.73642
2.63972		1.73487
2.37436		1.59485
2.31281		1.70728
2.72968		1.71393
2.27292		1.83027
2.95969		1.89409
3.01432		1.66283
2.57373		1.83849
2.60006		1.62635
2.78446		1.65372
2.69409		1.56009
2.73523		1.54108
2.34996		1.68142
2.94964		1.82935
3.16341		1.31663
2.50845		1.13086
2.70772		2.31824
2.25046		3.04256
0.8154		3.05886
0.94977		2.67667
0.955328		2.7713
0.875666		2.97576
0.952127		2.65867
0.855056		2.956
0.994243		2.96606
0.97712		3.17814
0.897078		2.81063
0.867773		2.44841
0.976793		2.54142
0.918673		2.68209
1.01702		2.7891
1.19038		2.67789
1.21958		2.64993
1.20612		2.90743
1.42339		2.77796
1.4638		2.7657
1.54937		2.98946
1.5016		2.79579
1.41351		2.46661
1.28224		2.62341
2.07466		3.30268
2.14751		2.13011
2.17491		1.90827
2.39867		2.23927
2.19359		2.17252
2.4578		1.96237
2.20441		2.18279
1.42539		2.09498
1.62852		2.3338
2.68616		1.85596
2.71599		2.08486
2.28863		1.99334
3.02456		2.24318
2.38262		2.33155
3.29701		1.81945
2.42064		2.30842
2.62626		1.95349
2.73414		2.119
2.8657		1.47897
2.53841		1.51253
1.95449		2.01839
2.45376		1.69565
2.57764		2.10237
2.39195		2.51924
2.60121		2.49334
2.76143		2.10237
2.55217		2.51924
2.46897		2.49334
2.77797		2.17704
2.62912		2.04924
2.73309		2.24187
3.22292		2.38804
2.95537		2.19301
2.44148		2.17052
2.47709		2.22209
2.63239		2.27068
2.47566		2.33445
2.7603		2.15167
2.91158		2.21565
2.56656		3.06251
2.4647		3.01094
2.48145		3.4678
2.16986		3.68596
2.5607		4.7756
1.89839		3.24885
1.91939		3.74338
2.27968		3.40061
2.33235		3.68018
2.45087		2.77092
2.32693		2.7452
2.2981		2.86672
2.62558		2.77307
2.59535		2.36847
2.44061		2.6834
2.29041		1.30776
2.29162		1.44977
1.84508		2.78618
2.17821		2.80971
1.55256		3.12651
2.2182		2.74818
2.03973		3.07018
1.32834		3.25226
1.57587		2.44512
1.78022		2.97328
1.62331		2.69528
1.582		2.72224
1.23831		2.90661
2.37098		2.53338
2.63767		2.80197
2.56865		2.41313
2.57654		2.42815
2.44784		2.58411
2.37613		2.70763
2.76501		2.97305
2.84915		2.66147
2.73729		5
2.73623		5
2.41198		4.56712
2.22215		4.53207
2.76094		3.06454
2.42356		3.10638
2.37372		3.11532
2.30929		2.50267
2.21119		2.4482
2.21831		3.25155
2.10144		1.45314
2.1158		1.83977
2.0477		3.0771
2.39893		2.9736
2.163		3.26584
2.45702		2.92561
2.38576		2.80858
2.49626		3.02485
2.49192		3.48496
2.2734		2.43796
2.13722		3.18409
2.86092		2.76492
2.33727		2.6082
2.49598		3.78578
2.80226		3.31728
2.25644		2.8148
2.85667		3.3041
2.47811		1.98428
2.79428		2.21733
2.30666		2.11012
2.50412		2.61639
3.12182		2.97094
3.56999		1.59987
2.76669		1.42282
3.4804		2.1173
2.78882		2.65394
3.05713		2.05558
2.4962		2.0418
3.27773		2.20688
2.30907		2.26818
2.52911		2.27072
2.59635		2.19425
2.87678		2.40442
2.27079		2.21367
2.58439		2.08932
2.20168		2.11322
1.3279		2.65223
2.5773		2.5164
2.99415		2.51393
2.97204		2.55968
3.27061		2.16791
3.12		3.1544
3.1748		3.36607
3.07185		4.68441
3.71365		4.67146
2.65619		3.78233
3.01301		2.34084
3.08385		2.74335
2.90195		2.99016
3.09204		3.12431
3.28077		2.91876
3.07392		2.72704
2.69944		3.11207
3.05714		0.957392
2.49217		0.945957
2.47917		0.832653
3.05262		0.887227
2.38755		0.806151
3.02801		0.885541
3.17704		0.841684
2.27036		0.84533
3.10733		0.875178
2.93709		0.863448
2.89338		0.877328
0.95342		0.991784
3.30684		3.5209
2.91199		2.53524
3.01649		2.52889
2.80914		3.02535
3.1611		3.09052
3.07682		3.05928
2.90141		3.30035
3.02727		2.29934
3.04814		2.83198
2.66055		0.973034
2.40494		1.03665
2.81581		0.8777
2.8782		0.92886
2.53961		0.934972
2.42579		0.943121
3.00476		0.999834
2.38166		0.898103
2.44125		0.883449
2.715		0.865366
2.68295		0.978588
2.42757		1.46072
2.79978		0.909676
2.64942		0.789602
3.22322		0.901918
2.69857		0.897205
2.77328		0.938622
3.06582		3.31459
2.97554		3.08245
2.74144		2.80828
1.8327
2.42175
2.49939
2.64948
0.793549
0.775612
0.791914
0.875281
0.841685
0.782045
0.853877
0.933339
0.79585
0.892162
3.09804
2.94119
3.00327
3.44919
3.51436
2.43044
3.05007
3.61096
2.78531
3.20773
3.1359
2.78059
3.08968
2.48571
2.10528
2.58859
2.60251
2.55122
2.68369
1.23074
1.18473
1.12945
1.18562
1.14287
1.2698
1.18424
1.18515
1.20435
1.23728
1.20349
1.21496
1.14576
1.20884
1.26739
1.28097
1.26201
1.199
1.15594
1.232
1.25348
1.34077
1.32925
1.26667
1.25914
1.16921
1.2026
1.36864
1.34845
1.30661
1.27993
1.29169
1.2642
1.32939
1.31853
1.2347
1.38762
1.22329
1.33062
1.33184
0.923066
1.02988
0.754634
0.905684
0.89219
1.0656
0.900675
0.889717
0.907776
0.913702
0.958956
0.963998
0.854398
0.898603
0.863734
0.861737
3.0323
2.1532
0.78034
2.81639
2.70789
2.65283
2.5108
2.72334
2.84763
3.08391
2.60385
3.12573
1.02057
0.697476
0.879054
0.728425
1.89288
1.93263
2.22431
2.13043
1.71764
1.72899
1.85946
2.04546
1.87202
1.7813
2.13451
2.01995
1.83204
1.87451
1.88753
1.83129
1.97961
2.14671
1.8241
1.85224
2.02726
1.99461
1.97078
1.98027
1.96485
1.96845
1.87544
1.98544
2.19023
2.22762
2.45338
2.43639
2.41845
2.41624
2.27349
2.08074
2.24728
2.25403
2.56736
2.16596
2.15501
2.1456
2.09267
1.90946
1.91128
2.3311
2.54734
2.22373
2.25213
2.92085
2.76284
2.98493
3.29422
2.76376
1.44374
1.74624
1.83045
1.75655
1.59907
2.58765
2.20711
1.87468
1.4602
1.44859
2.1136
2.55963
2.4877
2.17398
2.19989
2.27149
2.09564
2.35786
2.42171
1.61235
2.26883
3.22918
3.21267
3.08461
2.8236
3.47153
2.56937
3.1237
3.17453
3.54991
2.95066
3.57594
3.10773
3.21365
3.98747
3.20998
3.13041
3.07581
2.5883
2.7609
2.96159
2.62642
3.08867
1.65396
2.49565
2.06614
1.76016
1.65894
1.502
2.49053
2.59815
2.75593
2.59975
2.50557
2.50637
2.40388
1.99813
1.3178
2.80436
2.74629
3.12136
2.72547
2.38255
3.12236
3.34959
2.57606
2.27531
2.29381
2.28429
2.48047
2.59487
2.52614
2.84909
3.12946
2.8176
3.29234
2.77449
3.28541
3.36224
3.00221
2.66009
3.09068
2.32899
2.90768
3.0248
2.86744
2.34889
2.2274
1.9693
2.16133
3.12119
2.32432
2.57324
2.08978
2.199
2.12316
2.27357
3.37851
2.37765
2.84302
3.02333
2.79544
2.39149
1.94996
2.44314

## Sheet: Fig 5a
Fig 5a: Expression of phosphorylated EGFR and total EGFR at 0, 5, 15, and 30 minutes of 100 ng/mL EGF (top) and 300 ng/mL of epigen (bottom) stimulation in CHO cells transfected with WT EGFR and JMneu EGFR

## Sheet: Fig 5b
Fig. 5b: Relative expression of phosphorylated tyrosine (pTyr) was determined by western blot quantification.
	WT EGFR							JMneu EGFR
		EGF			Epigen				EGF			Epigen
Replicates	-	5m	15m	30m	5m	15m	30m	-	5m	15m	30m	5m	15m	30m
1	1	1.42166	1.16518	1.14241	0.927418	0.940431	0.967115	0.793284	0.835248	0.728253	0.894406	0.761267	0.629765	0.6795	Each replicated outlined here
2	1	2.13945	1.88258	1.58594	1.01077	0.865682	0.664423	0.355563	0.453414	0.783711	1.20873	0.537777	0.486752	0.493318
3	1	2.35863	4.03696	4.13767	0.858077	0.920555	1.19751	0.800008	2.74732	1.70981	1.51179	1.03561	0.512774	0.281714
4	1	2.1618	1.89679	1.88747	1.11311	0.890596	0.966284	0.537501	1.48612	1.23202	1.19443	0.761748	0.564219	0.389555
5	1	2.35529	2.26082	2.48363	1.44702	1.17769	1.13085	0.748206	2.56723	1.56359	1.23701	0.7981	0.754246	0.702697
6	1	1.81275	2.01413	1.77966	1.43789	1.63553	1.10369	0.514885	0.873754	0.906628	0.883589	0.745524	0.791967	0.630477
7	1	1.74338	1.50833	1.44168	0.999435	0.866578	0.755943	0.582908	0.952636	0.898773	0.76475	0.629775	0.659527	0.415731
Average	1	1.99899	2.10926	2.06549	1.11339	1.04244	0.969402	0.618908	1.41653	1.11754	1.09924	0.752828	0.628464	0.513285
STD	0	0.324225	0.85331	0.929927	0.220357	0.262008	0.183117	0.154927	0.834544	0.362171	0.242184	0.143231	0.107647	0.149326
SEM	0	0.122546	0.322521	0.351479	0.083287	0.0990295	0.0692118	0.0585569	0.315428	0.136888	0.0915369	0.0541363	0.0406866	0.0564399	Error Bar Values
		0.000280698	0.0189748	0.0308949	0.254311	0.705282	0.69653	0.000943463	0.267332	0.456917	0.354244	0.00551812	0.000149576	0.000205751	each condition compared to unstim WT EGFR
					0.000204651	0.0216807	0.0275345					0.100573	0.0155398	0.000505365	EPG compared to EGF at each time point
								0.000943463	0.150811	0.0303259	0.0442085				WT EGF stim compared to JXT EGF stim at each time point
												0.00694722	0.00723536	0.0005457	WT EPG stim compared to JXT EPG stim at each time point
															p values here

[truncated: 44 more sheets: SI Fig 2b, SI Fig 2c, SI Fig 3a, SI Fig 3b, SI Fig 3c, SI Fig 3d, SI Fig 5c, SI Fig 6, SI Fig 7, SI Fig 8, SI Fig 9, SI Fig 11a, SI Fig 11b, SI Fig 12, SI Fig 13, SI Fig 14, SI Fig 15, SI Fig 16, SI Fig 17a-b, SI Fig 17c-d …]
